# Supplementary material for: The First Bite— Profiling the Predatosome in the Bacterial Pathogen Bdellovibrio
Source: PLoS One. 2010 Jan 6;5(1):e8599. doi: 10.1371/journal.pone.0008599 (PMC2797640; doi:10.1371/journal.pone.0008599)
Supplement: Figure S1 — Expression data by category. Excel file showing fold- differential expression for each gene set. Fold-Change 1 was calculated by calculating the fold-change of each paired datapoint and averaging all of these for every gene. Fold-Change 2 was calculated by averaging the normalised expression of each datapoint for a gene and calculating the fold-change between experimental conditions for each gene. The T-test shown was a paired, 2 tailed test for each comparative experimental condition. (1.16 MB XLS) [file pone.0008599.s001.xls]

## Sheet: All genes
Gene Number	Gene Name	Fold-Change 1 upon entry to bdelloplast	Fold-Change 2 upon entry to bdelloplast	T-test	Fold-Change 1 upon HI growth	Fold-Change 2 upon HI growth	T-test
Bd0001	chromosomal replication initiator protein dnaA	1.1298	1.07961	0.348796	1.41997	1.19284	0.139661
Bd0002	DNA polymerase III, beta subunit	1.11496	1.05344	0.394635	3.47621	2.57436	6.4106e-08
Bd0003	DNA repair and genetic recombination protein	1.12682	1.12324	0.328951	1.68428	1.35147	0.0130635
Bd0004	DNA gyrase subunit B	0.931534	0.931199	0.2914	11.7611	8.97557	7.80907e-10
Bd0005	DNA gyrase subunit A	0.937703	0.923342	0.316996	7.43978	6.80911	4.38243e-10
Bd0006	hypothetical protein	1.06091	1.02345	0.451265	1.98156	1.77776	0.000130167
Bd0007	hypothetical protein	1.37259	1.34968	0.0548088	0.498601	0.200562	0.00394565
Bd0008	hypothetical protein	1.21547	1.16403	0.245931	0.289328	0.226668	4.98218e-05
Bd0009	ATP synthase F0, A subunit	1.11106	1.12376	0.199526	8.87607	5.18564	5.33543e-08
Bd0010	ATP synthase subunit C	1.72852	1.61528	0.00125707	4.01672	2.82951	0.000139425
Bd0011	hypothetical protein	2.62068	1.86318	0.0324554	0.934533	0.61568	0.0812133
Bd0012	hypothetical protein	0.984687	0.952017	0.417176	0.864716	0.701499	0.0185783
Bd0013	putative transcriptional regulator	1.02031	0.988166	0.476059	0.630783	0.471495	5.55429e-05
Bd0014	hypothetical protein	1.22311	1.17441	0.284	1.89875	1.78426	0.00110387
Bd0015	pyridoxal phosphate biosynthetic protein	1.05152	1.0602	0.394474	1.56586	1.4539	0.00699068
Bd0017	survival protein SurA precursor	0.979259	1.00112	0.497598	4.23016	4.17384	2.44145e-06
Bd0018	Parvulin-like peptidyl-prolyl isomerase	0.80772	0.831991	0.22429	3.21085	3.00083	4.85356e-06
Bd0019	hypothetical protein	0.819146	0.778307	0.021101	1.98682	1.92202	2.17459e-08
Bd0020	putative lipoprotein	1.01612	0.982863	0.472168	0.838823	0.713113	0.0184015
Bd0021	Electron transfer flavoprotein alpha-subunit	1.01006	1.00716	0.475868	11.5334	9.77828	1.39585e-12
Bd0022	electron transfer flavoprotein beta-subunit	0.948669	0.94847	0.156651	17.6165	16.0808	1.23099e-10
Bd0024	putative cytochrome B subunit	0.886021	0.901025	0.227965	27.5873	25.9174	5.63587e-12
Bd0025	succinate dehydrogenase	0.963492	0.968424	0.390076	15.3566	13.5964	8.67216e-11
Bd0026	succinate dehydrogenase	1.01563	1.02088	0.455859	6.0965	5.65454	1.29748e-08
Bd0027	hypothetical protein	0.625589	0.620537	0.000289676	0.871493	0.395014	0.00198653
Bd0028	hypothetical protein	0.729196	0.692286	0.00431837	0.370465	0.323895	0.000868153
Bd0029	subtilase	0.725894	0.637859	0.0196279	2.17225	1.56503	0.0242035
Bd0030	hydrolase, alpha/beta fold family	0.80794	0.81442	0.0744542	0.959233	0.841346	0.129997
Bd0031	hypothetical protein	0.815209	0.820135	0.09619	0.524046	0.277916	0.00460494
Bd0032	30S ribosomal protein S6	6.54507	5.39559	0.000217105	11.5206	9.89573	6.74221e-13
Bd0033	hypothetical protein	2.76111	2.67144	6.68714e-05	34.5525	23.5828	2.33697e-14
Bd0034	50S ribosomal protein L9	3.6914	3.51227	1.44296e-05	6.19491	5.70672	1.57424e-05
Bd0035	Trypsin	1.42053	1.43778	0.0253414	7.04582	5.0248	8.78198e-06
Bd0036	hypothetical protein	0.604746	0.6092	0.00133555	0.349165	0.133103	0.00225969
Bd0037	putative oxidoreductase	0.79536	0.770319	0.19832	1.31116	1.14164	0.166514
Bd0038	hypothetical protein	1.1473	1.12128	0.30253	6.95502	6.24767	1.45709e-07
Bd0039	site-specific DNA inversion stimulation factor	2.75121	2.49614	2.11936e-05	12.5428	11.1147	3.53759e-12
Bd0040	radical activating enzyme	1.36343	1.27685	0.132202	0.897783	0.765369	0.0513872
Bd0041	cell division protein FtsK	0.959879	0.976986	0.450029	1.90317	1.78288	4.12253e-06
Bd0042	hypothetical protein	0.784523	0.650739	0.140663	22.6087	20.2327	8.15283e-07
Bd0043	hypothetical protein	1.0145	1.01205	0.47726	2.58509	2.42631	8.83989e-05
Bd0044	hypothetical protein	1.1586	1.12801	0.248288	6.75081	4.67181	1.1827e-05
Bd0045	hypothetical protein	0.823202	0.823753	0.0470263	2.0589	1.94611	0.00386724
Bd0046	dihydrodipicolinate synthase	0.978801	0.968592	0.440708	7.33294	6.4786	1.33328e-08
Bd0047	hypothetical protein	0.927813	0.937468	0.39822	12.6443	10.9684	6.52961e-08
Bd0048	hypothetical protein	1.00265	0.98884	0.458428	2.39116	1.86758	0.00068725
Bd0049	transaldolase	0.905662	0.908245	0.199056	26.1292	23.0481	1.34445e-09
Bd0050	hypothetical protein	0.98463	0.963258	0.410051	5.08053	4.83476	2.54211e-06
Bd0051	hypothetical protein	0.780859	0.756699	0.00696718	1.17188	1.0806	0.248504
Bd0052	hypothetical protein	0.917226	0.880583	0.204285	3.5154	2.97896	2.87688e-09
Bd0054	hypothetical protein	0.88726	0.878615	0.174227	2.68627	2.41757	1.08018e-07
Bd0055	hypothetical protein	0.999546	0.990637	0.483569	4.95252	3.99816	8.6347e-06
Bd0056	hypothetical protein	0.989992	0.963182	0.411926	2.17819	2.16806	0.00236095
Bd0057	DNA ligase	1.04697	0.999127	0.498525	1.59794	1.0997	0.304202
Bd0058	glutamyl-tRNA(Gln) amidotransferase (subunit C)	1.13064	1.04226	0.430236	3.86857	1.10121	0.38426
Bd0059	glutamyl-tRNA(Gln) amidotransferase, A subunit	0.928778	0.931608	0.353187	3.19929	2.91858	1.56932e-06
Bd0060	aspartyl/glutamyl-tRNA amidotransferase subunit B	0.979508	0.967211	0.436168	3.54683	2.88742	7.98506e-08
Bd0061	hypothetical protein	1.00996	0.96764	0.431781	8.12871	5.93838	4.95788e-09
Bd0062	hypothetical protein	0.961325	0.960917	0.401817	1.22386	1.11009	0.281341
Bd0063	hypothetical protein	0.777119	0.73903	0.00999353	1.77934	1.72075	0.000502746
Bd0064	hypothetical protein	0.870575	0.846007	0.0481071	0.105367	0.105633	1.4737e-17
Bd0065	transcription termination factor Rho	0.958843	0.954964	0.389597	2.48795	2.35135	0.000493965
Bd0067	hypothetical protein	0.947668	0.952305	0.319917	0.53027	0.226212	0.00349674
Bd0068	50S ribosomal protein L31	5.09891	4.94005	1.13956e-07	4.36004	3.20375	2.71566e-06
Bd0069	peptide chain release factor RF-1	1.54487	1.50347	0.0163881	5.31623	4.70099	9.84205e-09
Bd0070	HemK protein	0.986936	1.01134	0.478423	2.9249	2.54212	7.37224e-10
Bd0071	UDP-N-acetylglucosamine enolpyruvyl transferase	1.1204	1.14448	0.267637	2.52321	2.17823	0.000137583
Bd0072	hypothetical protein	0.963201	0.936171	0.393105	1.56796	1.53547	0.12322
Bd0073	polysaccharide deacetylase-related protein	0.953358	0.940465	0.383645	1.15665	0.968125	0.428761
Bd0074	hypothetical protein	1.52547	1.53606	0.0177763	22.3474	8.66412	0.000875319
Bd0075	hypothetical protein	0.854086	0.846345	0.0594267	1.22146	0.858164	0.252022
Bd0076	hypothetical protein	0.73566	0.74445	0.0321337	3.67096	3.34494	3.34716e-05
Bd0077	seryl-tRNA synthetase	0.970851	0.988703	0.473203	5.47557	4.32552	4.35631e-06
Bd0078	hypothetical protein	0.947724	0.939284	0.411152	3.35961	2.7931	8.98675e-06
Bd0080	DedA protein	0.858486	0.865132	0.164164	0.566499	0.463363	0.00139299
Bd0081	adenylate cyclase, putative	0.882156	0.880664	0.110621	0.576731	0.408527	0.00049399
Bd0082	hypothetical protein	0.785142	0.738074	0.0138678	0.405652	0.365317	0.000189149
Bd0083	hypothetical protein	0.717988	0.708811	0.000116057	0.458535	0.306873	0.00013414
Bd0084	hypothetical protein	0.641369	0.646033	0.00257563	0.985415	0.813559	0.0913286
Bd0085	cytidine/deoxycytidylate deaminase family protein	1.01893	1.01051	0.483357	1.42012	1.22492	0.0935621
Bd0086	hypothetical protein	0.872115	0.886127	0.266165	0.998741	0.653369	0.052523
Bd0087	GTP cyclohydrolase I	1.76395	1.53421	0.0415865	0.887207	0.772706	0.0624816
Bd0088	hypothetical protein	2.10142	1.8682	0.0101755	0.696241	0.347677	0.00379641
Bd0089	hypothetical protein	1.07493	1.05882	0.395434	0.481515	0.418317	0.000173082
Bd0090	hypothetical protein	1.51	1.34581	0.0361218	0.404608	0.275364	8.51715e-05
Bd0091	hypothetical protein	0.889491	0.904668	0.226339	0.375801	0.325669	4.91712e-06
Bd0092	putative cytochrome b	1.04786	1.01404	0.477278	0.999703	0.828764	0.072045
Bd0093	hypothetical protein	0.907983	0.898456	0.253394	0.854263	0.562574	0.0232727
Bd0094	hypothetical protein	1.07087	1.02782	0.466162	0.93069	0.857316	0.194707
Bd0095	hypothetical protein	0.969638	0.92349	0.331362	1.6971	1.54654	0.000396974
Bd0096	hypothetical protein	2.25492	1.70717	0.0051898	0.464827	0.298306	6.51883e-05
Bd0097	chaperonin groES	1.91921	1.86904	0.000911643	12.4924	12.0191	1.20309e-05
Bd0099	60 KDA chaperonin	1.52772	1.5126	0.00100003	26.6931	25.1137	2.9125e-09
Bd0100	hypothetical protein	0.84982	0.87732	0.277159	1.19653	0.930701	0.318732
Bd0101	hypothetical protein	1.03307	0.995628	0.489701	0.639547	0.315014	0.00123458
Bd0102	chemotaxis response regulator	0.793002	0.798588	0.0436075	0.96045	0.732514	0.103914
Bd0103	hypothetical protein	0.719194	0.686283	0.002472	3.37601	2.0276	0.000542476
Bd0108	hit locus orf4	0.801076	0.739339	0.0282629	0.361138	0.298151	8.37454e-05
Bd0109	similar to cell wall-associated protein precursor wapA	0.55805	0.513606	0.00143406	0.673367	0.634455	0.000193954
Bd0110	hypothetical protein	0.697919	0.624574	0.0137408	0.23757	0.193538	6.53763e-06
Bd0111	Flp pilus assembly protein TadA	0.690699	0.605126	0.0136497	0.491986	0.268525	0.000164383
Bd0112	putative pilus assembly transmembrane protein	0.754177	0.685302	0.0224362	0.178524	0.110592	7.43343e-06
Bd0113	putative flp pilus assembly protein CpaB	0.679736	0.600358	0.0213135	0.11657	0.107827	7.50401e-11
Bd0114	hypothetical protein	0.652361	0.595003	0.00531919	0.328982	0.157076	2.50146e-05
Bd0115	hypothetical protein	0.579095	0.536635	0.00137967	0.196202	0.200916	2.89698e-13
Bd0117	hypothetical protein	0.689857	0.636381	0.00568412	0.338359	0.179159	5.54836e-05
Bd0118	hypothetical protein	0.596023	0.542277	0.00880184	0.195289	0.134339	4.00094e-06
Bd0119	hypothetical protein	0.652151	0.642374	0.0058716	0.218502	0.15231	1.83743e-06
Bd0120	hypothetical protein	0.83058	0.613161	0.11852	0.294576	0.128415	0.00125728
Bd0121	chemotaxis protein	0.802224	0.772588	0.0157737	0.349749	0.228037	0.000216145
Bd0122	hypothetical protein	1.04756	1.03447	0.367249	2.99181	2.42766	0.000391672
Bd0123	putative TPR domain protein	1.5876	1.58418	0.0224773	3.21411	2.54536	2.83085e-05
Bd0125	Competence protein ComL	1.61851	1.56577	0.00213847	3.45088	3.10471	3.25751e-07
Bd0126	TPR-domain containing protein	0.985515	1.01272	0.478298	1.27009	1.08894	0.303695
Bd0127	Acetylornithine/succinyldiaminopimelate aminotransferase	0.676413	0.646085	0.00381465	11.5072	9.80427	1.51649e-19
Bd0129	Succinyl-diaminopimelate desuccinylase	0.959118	0.982312	0.46144	2.25025	1.99594	0.00153128
Bd0130	arginine N-succinyltransferase	0.785699	0.793524	0.13991	6.60009	5.71581	6.05081e-16
Bd0131	succinylglutamic semialdehyde dehydrogenase	0.805262	0.807286	0.010231	8.67593	7.03068	1.2602e-11
Bd0132	hypothetical protein	0.888835	0.840459	0.253212	3.11693	2.89801	1.04431e-08
Bd0133	hypothetical protein	0.917115	0.930383	0.318492	1.42995	1.34557	0.0201201
Bd0134	aspartate kinase III	0.870319	0.866313	0.300373	1.9384	1.83458	0.000570225
Bd0135	hypothetical protein	1.02473	0.972544	0.458616	1.9461	1.77983	0.00217726
Bd0136	transcription regulator homolog yacF	1.30505	1.26752	0.029627	1.15226	1.04696	0.386407
Bd0137	GTP-binding elongation factor:elongation factor Tu domain	1.93522	1.68421	0.00392309	6.5265	5.74727	7.99762e-09
Bd0138	Nod factor export ATP-binding protein I	1.36092	1.15446	0.279175	7.14729	5.32802	1.51522e-10
Bd0139	ABC transporter, permease protein	0.87175	0.847951	0.239327	1.22376	0.704889	0.125647
Bd0140	putative Purine nucleoside phosphorylase	0.971167	0.91744	0.354027	1.5654	1.32183	0.0727136
Bd0141	penicillin-binding protein	0.932406	0.916879	0.352184	1.71951	1.60091	0.0177295
Bd0142	dihydroflavonol-4-reductase	1.01455	1.00415	0.491744	2.90289	2.38472	6.37323e-06
Bd0143	predicted phosphatase	1.01932	1.02277	0.422773	1.77919	0.472328	0.0568036
Bd0144	chemotaxis motA protein	0.836846	0.837523	0.012311	0.353769	0.34839	1.78491e-09
Bd0145	chemotaxis motB protein	0.891785	0.907345	0.314617	0.888888	0.711247	0.0628349
Bd0146	hypothetical protein	0.965839	0.957824	0.428255	2.63315	2.35779	1.76402e-05
Bd0147	hypothetical protein	0.9546	0.963378	0.39298	1.50415	1.33675	0.0884327
Bd0148	hypothetical protein	0.807153	0.814145	0.179514	0.368813	0.329515	4.76934e-07
Bd0149	hypothetical protein	0.627911	0.544012	0.0483161	0.186585	0.192759	1.47833e-07
Bd0150	hypothetical protein	0.631378	0.58018	0.0392824	0.331313	0.344351	8.31211e-07
Bd0152	hypothetical protein	1.0018	1.00026	0.499316	1.8579	1.36558	0.0576251
Bd0153	mannose-1-phosphate guanyltransferase	0.976493	0.961703	0.425931	1.70579	1.5394	0.0140337
Bd0154	hypothetical protein	0.892385	0.882813	0.224161	2.73673	2.56578	5.708e-05
Bd0155	hypothetical protein	1.43757	1.41499	0.0110863	0.289503	0.123284	4.87528e-05
Bd0156	nitrogen fixation specific regulatory protein NifA	0.593026	0.530876	0.00950565	0.383298	0.322711	4.18809e-07
Bd0157	putative mechano-sensitive ion channel	0.943407	0.947364	0.396624	0.676963	0.575671	0.00244094
Bd0158	ABC transporter, nucleotide binding/ATPase protein	1.15189	1.1318	0.315786	1.40807	0.848048	0.26088
Bd0159	excinuclease ABC subunit A	0.951161	0.959274	0.423516	2.43447	2.38923	0.000388978
Bd0160	penicillin-binding protein 1A	0.871468	0.878006	0.154137	2.30019	1.98697	0.000216158
Bd0161	hypothetical protein	0.564295	0.512906	0.00874857	0.104323	0.0958547	3.21301e-10
Bd0162	large-conductance mechanosensitive channel	0.9187	0.921659	0.158364	4.4466	3.59017	1.04792e-05
Bd0163	hypothetical protein	0.818468	0.796528	0.0226966	14.1658	10.3982	3.36212e-15
Bd0164	hypothetical protein	0.932772	0.930249	0.321522	2.54537	1.52209	0.0545094
Bd0165	cell-division ATP-binding protein	0.738643	0.733601	0.00340544	0.949673	0.779912	0.12927
Bd0166	hypothetical protein	0.823418	0.823664	0.167183	0.697109	0.62648	0.00267123
Bd0168	peptidase, M23/M37 family	0.895818	0.896864	0.168001	0.805728	0.72124	0.0602784
Bd0169	carboxyl-terminal protease	0.694332	0.584614	0.0719591	1.82312	1.46232	0.0213615
Bd0170	hypothetical protein	1.04554	1.03044	0.438028	1.3121	1.26321	0.055722
Bd0172	hypothetical protein	2.10738	2.10558	0.065644	3.06306	0.860928	0.267228
Bd0173	hypothetical protein	1.57564	1.44507	0.00714255	0.823026	0.660892	0.00354311
Bd0175	thioredoxin	1.22985	1.17318	0.199655	1.84981	1.04077	0.438919
Bd0176	hypothetical protein	1.26067	1.1619	0.2703	2.2396	2.14226	0.000304024
Bd0177	peptidyl-prolyl cis-trans isomerase	1.01343	1.01184	0.464501	7.65681	6.41721	1.62377e-06
Bd0178	glutamate-ammonia-ligase adenylyltransferase	1.09098	1.07892	0.371124	0.768321	0.722904	0.00122665
Bd0179	Adventurous gliding motility protein W	1.04023	1.03333	0.40036	3.73685	3.4214	5.84565e-08
Bd0180	TonB-like protein	0.946038	0.965501	0.434335	4.03939	3.69942	1.03173e-05
Bd0181	Adventurous gliding motility protein V	0.788972	0.783955	0.00454667	6.28967	5.05445	9.60253e-09
Bd0182	Adventurous gliding motility protein X	0.889381	0.894848	0.200926	6.85821	6.84408	1.27274e-07
Bd0183	hypothetical protein	1.16301	1.12901	0.259292	0.526401	0.488376	8.15904e-06
Bd0184	hypothetical protein	1.47954	1.50229	0.0135224	0.616981	0.409835	0.00834479
Bd0186	ABC transporter permease	1.30301	1.28244	0.00364003	1.05123	0.93782	0.3528
Bd0187	Iron-regulated ABC transporter ATPase subunit SufC	1.37779	1.37975	0.000743383	1.48502	1.16772	0.120782
Bd0188	Transport protein involved in the [Fe-S] cluster assembly.	1.51332	1.51284	0.00139261	1.64733	0.875105	0.256725
Bd0189	hypothetical protein	1.26471	1.24556	0.0448142	1.49853	0.899358	0.304842
Bd0190	putative nitrogen-fixing protein NifU	1.2096	1.20787	0.0129108	1.22985	0.989866	0.476077
Bd0191	hypothetical protein	1.19793	1.15599	0.187562	0.993558	0.731851	0.0638545
Bd0192	hypothetical protein	0.650741	0.606117	0.00222923	0.215423	0.128562	1.34416e-05
Bd0193	hypothetical protein	0.627044	0.588347	0.00121362	0.174145	0.136924	1.21421e-06
Bd0194	hypothetical protein	0.686174	0.560364	0.0555101	0.123501	0.108207	4.79862e-08
Bd0197	exodeoxyribonuclease VII, large subunit	1.01467	0.952254	0.420806	2.94833	2.94643	0.000661446
Bd0198	exodeoxyribonuclease VII, small subunit	1.03111	0.981335	0.468864	16.1099	14.2263	9.82707e-07
Bd0199	geranyltranstransferase	0.898563	0.892934	0.294561	7.40575	6.81059	4.02524e-06
Bd0200	hemolysin	0.955791	0.956095	0.409311	1.09029	1.04466	0.388851
Bd0201	alpha-beta hydrolase superfamily protein	0.8413	0.864074	0.216507	4.09556	2.85998	3.09876e-05
Bd0202	aminopeptidase P	0.931745	0.919051	0.329725	1.64005	1.53841	0.0340047
Bd0203	methyl-accepting chemotaxis protein	1.12363	1.10503	0.347826	0.615595	0.440451	0.00102962
Bd0204	hypothetical protein	1.15005	1.0381	0.44884	0.318166	0.245108	1.04994e-05
Bd0205	putative haloacid dehalogenase-like hydrolase	1.0055	0.997092	0.494612	1.1448	1.01501	0.471744
Bd0206	hypothetical protein	0.99502	0.94973	0.408001	2.93785	2.82661	0.000396543
Bd0208	hypothetical protein	0.892569	0.89859	0.277538	3.49574	3.36935	1.88329e-06
Bd0209	putative hemagglutinin/hemolysin-related protein	0.565445	0.485303	0.00797461	0.0999215	0.0810101	7.34476e-07
Bd0210	hypothetical protein	2.06753	1.82918	0.00200036	0.994973	0.613247	0.023016
Bd0211	rod shape-determining protein mreB	0.965457	0.96993	0.384915	5.37116	4.74246	7.80611e-08
Bd0213	hypothetical protein	0.893066	0.884666	0.096013	0.954729	0.870764	0.235892
Bd0214	hypothetical protein	0.880959	0.860783	0.289205	1.46927	1.25932	0.162299
Bd0216	two-component sensor histidine kinase	0.812374	0.805597	0.195952	0.525778	0.481726	4.43584e-05
Bd0217	hypothetical protein	0.637397	0.573484	0.012232	0.0482317	0.0458792	1.47898e-10
Bd0218	putative DNA repair protein	1.11111	1.09056	0.361379	0.144243	0.135779	1.51578e-08
Bd0220	putative lipoprotein	0.903405	0.86516	0.0682434	1.29474	1.04319	0.384114
Bd0221	hypothetical protein	0.957894	0.95394	0.420956	1.23118	1.06836	0.359347
Bd0222	hypothetical protein	1.02605	0.997241	0.492346	0.192882	0.150617	8.4141e-06
Bd0223	putative regulator for granula-associated protein	5.28059	4.74866	9.09724e-07	5.44174	4.91534	6.99706e-10
Bd0224	hypothetical protein	0.716936	0.685434	0.00325271	0.0549471	0.054696	1.23436e-25
Bd0225	hypothetical protein	0.605827	0.569429	0.000977095	0.220602	0.151515	5.58022e-06
Bd0226	hypothetical protein	0.974562	0.976831	0.452301	0.925906	0.696681	0.019021
Bd0227	hypothetical protein	0.668684	0.656352	0.000222605	0.891411	0.882245	0.161911
Bd0228	serine protein kinase	0.698021	0.648688	0.00438156	0.432919	0.434888	6.42888e-09
Bd0229	hypothetical protein	0.609435	0.600813	2.00058e-05	0.819698	0.526482	0.00829569
Bd0231	putative sporulation protein R	0.601804	0.562446	0.00199075	0.394415	0.329429	4.28134e-05
Bd0232	putative translation initiation factor SUI1	0.686885	0.668367	0.00218324	0.395527	0.309696	4.00234e-06
Bd0233	two-component response regulator	0.727421	0.692013	0.0114131	0.977643	0.915393	0.162608
Bd0234	anthranilate synthase component II	0.921778	0.936395	0.364854	2.35256	2.14967	4.39058e-05
Bd0235	ATP-dependent RNA helicase	1.37595	1.28421	0.12306	2.92149	2.31438	3.87282e-08
Bd0236	Cytosine deaminase	1.02579	0.982296	0.463562	1.18405	1.01104	0.475994
Bd0237	hypothetical protein	0.978988	0.952886	0.416416	2.59029	2.51882	2.30885e-06
Bd0238	hypothetical protein	1.10648	1.0819	0.358083	2.27936	1.86015	0.000774033
Bd0239	Ribosomal protein S21	2.15291	2.11161	4.98766e-07	1.72084	1.49608	0.000994129
Bd0240	hypothetical protein	1.64995	1.63906	0.0104406	7.421	5.80839	4.84208e-17
Bd0241	DNA primase	1.18292	1.12986	0.209428	1.38452	1.23132	0.149957
Bd0242	RNA polymerase sigma factor RpoD	1.79277	1.7876	8.66231e-05	4.82886	3.47957	2.14777e-06
Bd0243	hypothetical protein	1.06098	1.04547	0.361213	0.995131	0.846608	0.248107
Bd0244	hypothetical protein	1.13203	1.12066	0.180077	2.28042	1.99588	0.000148567
Bd0245	short-chain fatty acids transporter	0.981141	0.9966	0.491251	1.28089	0.628456	0.133718
Bd0246	hypothetical protein	0.967057	0.961678	0.362379	0.15207	0.0846724	0.00123917
Bd0247	hypothetical protein	0.986557	0.965262	0.441456	0.726732	0.621643	0.00445773
Bd0248	hypothetical protein	0.864993	0.829074	0.0564894	0.541494	0.292007	0.0142101
Bd0249	hypothetical protein	0.974676	0.986098	0.467546	0.364674	0.318596	2.24957e-05
Bd0250	hypothetical protein	1.13249	1.05594	0.371465	0.476176	0.418854	3.24325e-06
Bd0251	hypothetical protein	0.994976	0.980375	0.45495	0.36559	0.311904	2.49093e-06
Bd0252	hypothetical protein	1.13209	1.06296	0.374521	0.733979	0.597375	0.0115894
Bd0253	DNA methylation and regulatory protein Ada	0.849	0.867955	0.24009	1.03787	0.927818	0.331031
Bd0254	excinuclease ABC subunit C	0.930772	0.909357	0.345969	1.58884	1.4258	0.0400203
Bd0255	similar to ATP dependent helicase	1.11788	1.08489	0.387093	2.09085	1.84811	0.00136084
Bd0256	hypothetical protein	0.929661	0.889891	0.299274	0.850885	0.701617	0.0270488
Bd0257	hypothetical protein	0.943075	0.931964	0.369909	0.36588	0.28857	0.000180298
Bd0258	peptidyl-prolyl cis-trans isomerase C	1.02469	0.959625	0.412306	1.463	1.12422	0.237196
Bd0259	hypothetical protein	0.910213	0.874037	0.327407	0.743822	0.708812	0.00240177
Bd0260	hypothetical protein	0.759415	0.758216	0.000475238	6.12195	5.26621	1.0221e-08
Bd0262	chemotaxis protein	1.01243	0.997199	0.487016	3.38399	3.04575	1.50105e-06
Bd0263	hypothetical protein	0.90452	0.903327	0.259373	0.393244	0.3453	1.2419e-07
Bd0264	hypothetical protein	1.12089	1.07004	0.370155	0.384297	0.264603	0.000226211
Bd0265	hypothetical protein	0.70211	0.535973	0.0364545	1.12004	0.0532766	0.0169112
Bd0266	glycine cleavage system protein H homologue	0.958005	0.909422	0.201163	9.37182	8.84969	6.18703e-19
Bd0267	hypothetical protein	1.0929	1.11211	0.317349	32.082	32.276	2.89703e-09
Bd0268	regulatory protein P-II for glutamine synthetase	0.838174	0.791789	0.151667	1.14075	1.03216	0.435168
Bd0269	hypothetical protein	1.56793	1.43412	0.0301156	3.88904	3.23215	0.000413484
Bd0271	rRNA methyltransferase	1.44222	1.31559	0.147956	1.27993	1.10092	0.27645
Bd0272	translocase	1.056	1.0487	0.265095	11.7713	11.2564	5.74842e-08
Bd0273	hypothetical protein	0.841429	0.838366	0.135857	4.26659	3.63503	4.27519e-06
Bd0274	hypothetical protein	1.02318	1.03524	0.436425	0.67374	0.463875	0.0107466
Bd0275	putative lipoprotein	0.678716	0.596163	0.028491	0.0951218	0.0926826	2.15242e-20
Bd0276	hypothetical protein	0.883881	0.887943	0.191902	0.675553	0.297675	0.00168962
Bd0277	hypothetical protein	0.795809	0.746654	0.0216782	0.819994	0.650646	0.0569172
Bd0278	hypothetical protein	1.11914	1.10596	0.242572	2.09371	1.84871	0.00455797
Bd0279	long-chain fatty-acid-CoA ligase	1.0532	1.05219	0.41026	0.674383	0.621274	0.0106387
Bd0280	3-oxoacyl-(acyl-carrier-protein) synthase III	1.01486	1.00808	0.488104	0.432713	0.348562	0.000476362
Bd0281	3-oxoacyl-(acyl carrier protein) reductase	0.885496	0.895253	0.228811	1.10142	0.963225	0.420451
Bd0282	putative lysophospholipase	0.882843	0.860265	0.273568	1.90771	1.82446	5.99881e-05
Bd0283	putative carboxylesterase	1.08138	0.992105	0.48746	0.924779	0.747865	0.0673789
Bd0284	hypothetical protein	0.923773	0.927129	0.216331	9.74799	5.52272	2.46016e-11
Bd0285	SCO1/SenC family protein	0.942476	0.940508	0.332115	3.03414	2.46208	0.000360739
Bd0286	cytochrome c oxidase, subunit II	1.00067	1.01133	0.470791	20.5664	17.2003	3.57741e-15
Bd0287	cytochrome c oxidase subunit I	0.901109	0.887641	0.0945248	24.7009	22.9386	1.84516e-13
Bd0288	cytochrome c oxidase subunit III	0.890314	0.898229	0.192189	32.0613	21.0228	1.4262e-10
Bd0289	hypothetical protein	0.928825	0.920163	0.352257	8.15943	6.5522	7.0837e-08
Bd0290	protoheme IX farnesyltransferase	0.979654	0.909021	0.319808	0.648527	0.563942	0.000723461
Bd0291	maleylacetoacetate isomerase / glutathione S-transferase	0.97792	0.956038	0.43357	1.6015	1.02963	0.445487
Bd0292	hypothetical protein	0.846561	0.839375	0.270287	1.14499	0.908501	0.275236
Bd0293	hypothetical protein	0.739881	0.740258	0.0147301	18.4188	15.5758	7.69799e-08
Bd0294	Fumarylacetoacetate hydrolase family protein	1.05221	1.03295	0.403536	8.96101	8.77491	3.2289e-08
Bd0295	hypothetical protein	0.66348	0.607459	0.00921775	1.98509	1.87964	6.28187e-07
Bd0296	putative lipoprotein	0.961831	0.921713	0.356741	4.37898	3.54791	1.08346e-05
Bd0297	bifunctional penicillin-binding protein	1.06724	1.03353	0.449442	2.4026	2.18844	0.000509429
Bd0298	putative stress-induced protein OsmC	1.04978	1.01406	0.479068	4.42707	4.26992	5.48978e-07
Bd0299	two-component response regulator	1.08176	1.03825	0.428633	2.27066	2.15628	7.82097e-08
Bd0300	Sensory transduction histidine kinase	1.11564	1.11356	0.265901	0.616688	0.553804	0.000129816
Bd0301	hypothetical protein	1.63535	1.62014	0.00225886	1.0503	1.00879	0.474128
Bd0302	Phosphonates-binding protein	1.12863	1.06298	0.381642	1.17066	1.15425	0.19437
Bd0303	regulator of nucleoside diphosphate kinase	0.813777	0.818796	0.0503372	1.26049	1.29278	0.0856381
Bd0304	similar to cell wall-associated hydrolase	0.797969	0.806995	0.0860606	1.02444	0.823861	0.126259
Bd0305	quinone oxidoreductase	0.93693	0.905398	0.283416	1.91527	1.79623	1.56602e-06
Bd0306	carboxypeptidase	0.976653	0.972323	0.445565	2.56403	2.19153	0.000350674
Bd0307	streptomycin resistance protein	0.961132	0.930556	0.38711	2.13722	1.75414	0.00123334
Bd0308	hypothetical protein	0.867418	0.885097	0.198008	0.757147	0.700013	0.0220301
Bd0309	putative pirin-related protein	0.889972	0.885812	0.142656	0.675279	0.665607	4.05399e-05
Bd0310	hypothetical protein	0.82176	0.817108	0.0132998	0.935982	0.882801	0.196758
Bd0311	benzoate membrane transport protein	0.841616	0.829416	0.111099	0.905587	0.667438	0.0161604
Bd0312	glucose inhibited division protein B	1.32866	1.25578	0.176936	2.3794	2.15296	9.92147e-05
Bd0314	hypothetical protein	0.905148	0.93344	0.359985	0.906977	0.780991	0.0824171
Bd0315	thiol peroxidase	0.820256	0.822394	0.0438466	3.09369	2.06158	0.0021573
Bd0316	ATP-dependent RNA helicase	1.14944	1.09341	0.324561	1.03084	0.835685	0.10168
Bd0317	hypothetical protein	0.996899	0.96488	0.4395	1.37063	1.26542	0.151076
Bd0318	hypothetical protein	0.911538	0.879528	0.298347	33.7369	17.7907	6.30076e-07
Bd0319	hypothetical protein	1.04024	0.952197	0.427663	2.67029	2.31248	0.00207079
Bd0320	RNA-binding protein	0.832277	0.797287	0.0736366	2.83435	2.38886	0.00446706
Bd0321	translation initiation factor IF-1	0.870596	0.863978	0.191798	0.496117	0.39602	0.0045075
Bd0322	D-amino acid dehydrogenase	1.03531	1.02208	0.449141	1.57688	1.46391	0.00195873
Bd0323	putative secreted protein	0.85907	0.869239	0.205663	0.46877	0.450306	5.81898e-05
Bd0324	putative ATP-dependent RNA helicase	1.57506	1.45991	0.0106187	2.31082	1.9659	2.14469e-06
Bd0325	probable arsenate reductase	1.12233	1.02685	0.452281	0.731781	0.652138	0.0293482
Bd0326	putative vitamin B12 transport protein	1.00047	1.00692	0.485504	10.5921	9.16479	4.54949e-06
Bd0327	hypothetical protein	0.728642	0.733832	0.032067	1.83452	1.37711	0.0580832
Bd0328	rhs family protein	0.795801	0.793632	0.0414187	1.15722	0.980722	0.454191
Bd0329	putative steroid delta-isomerase domain protein	0.842855	0.859443	0.18937	1.2608	0.819905	0.185173
Bd0330	hypothetical protein	0.914721	0.916267	0.331624	0.318691	0.289361	7.86649e-05
Bd0331	naringenin-chalcone synthase	1.06153	1.05168	0.34699	0.217845	0.190116	3.91139e-09
Bd0332	NADH dehydrogenase	0.99475	0.948622	0.427183	1.07365	0.894327	0.295089
Bd0333	ampG protein	0.820019	0.813276	0.157707	1.50333	1.13566	0.220123
Bd0334	hypothetical protein	0.966241	0.971692	0.391542	2.09062	1.55199	0.0283755
Bd0335	Acetyltransferase	0.768508	0.762919	0.0210655	0.518975	0.436295	0.0011343
Bd0336	FKBP-type peptidyl-prolyl cis-trans isomerase	1.18067	1.17222	0.0800297	6.97573	6.9267	7.45835e-06
Bd0338	hypothetical protein	0.996066	1.00106	0.497848	3.7333	3.14326	8.3341e-07
Bd0339	RNA-binding protein	0.624819	0.532887	0.0433384	2.16099	1.85238	0.000216734
Bd0340	lipase/acylhydrolase domain protein	0.948438	0.996972	0.495854	0.889855	0.779391	0.10986
Bd0341	ABC-type transporter, ATP-binding protein	1.12797	1.10636	0.286979	2.87246	2.50035	0.000208492
Bd0342	ABC-type transport system, permease component.	0.924011	0.894889	0.31681	3.21822	2.14559	0.00113423
Bd0344	putative translation factor related to Sua5	1.09238	1.07095	0.370066	1.9335	1.68301	0.00844277
Bd0345	Na/H antiporter	1.09097	1.01101	0.479503	0.367551	0.305276	1.99048e-06
Bd0346	hypothetical protein	1.06166	1.06978	0.375383	0.385854	0.371908	2.46696e-07
Bd0347	hypothetical protein	1.09781	1.03499	0.443139	2.74446	2.65416	0.037386
Bd0348	Acyltransferase	0.996495	0.949964	0.427734	1.20566	1.02937	0.420199
Bd0349	DNA polymerase IV	0.831823	0.784071	0.111497	0.693266	0.598181	0.00573654
Bd0350	hypothetical protein	1.13197	1.08211	0.270066	0.581233	0.372739	0.00432571
Bd0351	hypothetical protein	1.22969	1.1823	0.188551	0.280465	0.247146	1.72345e-06
Bd0354	hypothetical protein	0.954174	0.888756	0.347213	0.46816	0.368015	0.000705175
Bd0355	putative arsenate reductase	1.35522	1.25978	0.219023	0.399027	0.390542	0.000258831
Bd0356	putative arginase (Fragment)	1.16878	1.15517	0.182028	4.18097	3.56903	2.86114e-06
Bd0357	ABC-type Dipeptide transport protein, periplasmic	1.22564	1.20987	0.00289578	22.2528	17.015	4.28509e-14
Bd0358	peptide ABC transporter, permease protein	1.14235	1.15551	0.234577	8.41126	7.88627	1.77872e-12
Bd0360	Dipeptide transport system permease protein	1.07951	1.05575	0.407362	4.61956	3.81385	9.84986e-12
Bd0361	hypothetical protein	0.926775	0.926455	0.350833	1.23401	0.909048	0.301096
Bd0362	hypothetical protein	1.01791	0.934834	0.408928	0.269696	0.247086	3.27379e-09
Bd0364	arginine decarboxylase	1.39661	1.34312	0.0570513	7.26313	6.31694	2.65894e-13
Bd0365	leucyl-rRNA synthetase	0.937581	0.938866	0.367222	5.98958	5.07088	5.3328e-07
Bd0367	two component response regulator	0.788894	0.787515	0.0374976	0.460189	0.317893	0.000200703
Bd0368	Cation efflux system protein	1.12248	1.129	0.226639	0.619779	0.588347	7.57828e-05
Bd0370	hypothetical protein	1.8778	1.64507	0.0451842	1.34124	1.1346	0.235415
Bd0371	hypothetical protein	0.822891	0.796923	0.00831986	0.347004	0.320215	1.43969e-07
Bd0372	hypothetical protein	0.925998	0.932391	0.374681	0.41608	0.300102	0.000434965
Bd0373	hypothetical protein	0.786035	0.79026	0.0208248	2.84805	2.21369	0.000179795
Bd0374	putative transcriptional regulator PhoB-like	0.782203	0.756071	0.00578671	1.1766	0.87642	0.300751
Bd0375	hypothetical protein	0.697036	0.672959	0.00165503	0.229015	0.21405	8.59452e-07
Bd0376	putative extracellular serine protease	0.710515	0.714266	0.0108056	0.478562	0.331736	3.96785e-05
Bd0377	hypothetical protein	1.06011	1.05362	0.394512	0.279297	0.240531	1.37441e-07
Bd0378	hypothetical protein	0.830375	0.768995	0.0484427	0.460499	0.212958	0.000200051
Bd0379	phosphoglycolate phosphatase	0.938385	0.947275	0.420968	0.931083	0.855107	0.2013
Bd0380	outer membrane protein A	0.894088	0.89364	0.225222	0.934656	0.862848	0.13321
Bd0381	O-methyltransferase	0.931727	0.938083	0.349136	2.80354	1.58154	0.00443484
Bd0382	hypothetical protein	1.38608	1.20855	0.0908544	0.70794	0.434147	0.00188209
Bd0383	hypothetical protein	0.951402	0.953599	0.42851	0.711284	0.643936	0.00103059
Bd0384	DNA polymerase III, alpha chain	1.14951	1.08748	0.385277	2.03316	1.3806	0.0436921
Bd0385	hypothetical protein	0.931989	0.924737	0.369637	2.51118	1.92893	3.28137e-05
Bd0386	recA protein	0.91879	0.914987	0.281012	0.756694	0.586828	0.00917926
Bd0387	hypothetical protein	0.936245	0.934088	0.339269	0.449066	0.394972	2.38729e-05
Bd0388	hypothetical protein	0.979593	0.984562	0.472286	0.782917	0.67477	0.0161804
Bd0389	6-O-methylguanine-DNA methyltransferase	0.979938	0.943212	0.393394	0.791434	0.680305	0.0283134
Bd0390	hypothetical protein	0.892834	0.842766	0.069369	0.137076	0.120676	5.04695e-09
Bd0391	hypothetical protein	0.966818	0.964754	0.402142	0.23687	0.202488	3.76461e-06
Bd0392	hypothetical protein	1.1866	1.13009	0.30995	0.537031	0.446477	0.0011515
Bd0393	hypothetical protein	1.21803	1.20242	0.275786	1.34841	1.13081	0.282776
Bd0394	pyruvate dehydrogenase E1 component	1.28037	1.26276	0.0344664	21.9266	19.9588	2.78712e-09
Bd0395	drug resistance transporter, Bcr/CflA family	0.984359	0.968584	0.454796	1.0375	0.97901	0.424017
Bd0396	putative periplasmic protein TonB	0.784466	0.748483	0.0143781	0.160201	0.152205	6.49876e-10
Bd0397	protein phosphatase	0.744663	0.754609	0.01639	1.01726	0.886889	0.313331
Bd0398	cell wall-binding protein associated metalloendopeptidase	1.01227	1.01943	0.449916	0.577424	0.568645	1.12121e-06
Bd0399	hypothetical protein	0.958373	0.96585	0.426388	0.516799	0.28403	0.0147015
Bd0400	hypothetical protein	0.747109	0.651134	0.0576969	0.242598	0.0937666	0.000305935
Bd0401	hypothetical protein	4.46476	4.08052	0.00251776	4.60145	0.894363	0.338471
Bd0402	hypothetical protein	1.66108	1.64445	0.00224944	0.517048	0.459233	3.78558e-05
Bd0403	hypothetical protein	1.28747	1.21482	0.0923758	0.337337	0.259745	4.49446e-05
Bd0404	acetyl-CoA acetyltransferase	0.848096	0.84948	0.0213724	7.05543	4.21213	3.14343e-11
Bd0405	3-ketoacyl-acyl carrier protein reductase	0.978746	0.963263	0.388355	6.89287	5.87911	3.72753e-09
Bd0406	hypothetical protein	0.947795	0.939803	0.399379	2.64865	2.13875	1.22861e-05
Bd0407	putative hydrolase	1.09544	1.09899	0.316786	3.69171	3.09173	4.03928e-12
Bd0408	flagellin	0.779874	0.754098	0.0644497	0.843894	0.371802	0.00108527
Bd0409	hypothetical protein	0.670604	0.643943	0.00161344	0.144463	0.111319	3.4698e-05
Bd0410	flagellin	0.689666	0.669597	0.00189992	1.07632	0.283935	0.00109549
Bd0411	hypothetical protein	0.96896	0.956004	0.419381	0.650223	0.629632	2.9203e-05
Bd0412	hypothetical protein	4.54383	4.33371	0.00225142	2.18674	0.965409	0.440861
Bd0413	hypothetical protein	4.57552	4.28193	0.00517224	1.09661	0.742825	0.0693075
Bd0414	hypothetical protein	5.09048	5.32098	0.00719393	2.10107	1.08987	0.355489
Bd0415	hypothetical protein	3.93162	3.86042	0.00644331	4.48189	1.26726	0.197832
Bd0416	hypothetical abductin-like protein	4.45115	4.08779	0.00394275	1.9562	0.983775	0.476393
Bd0417	hypothetical protein	4.66081	4.10618	0.000342468	2.04837	1.03753	0.440672
Bd0418	hypothetical protein	6.89132	6.88908	0.00152431	3.32202	1.25812	0.218848
Bd0419	putative Adventurous gliding motility protein V	5.2071	5.21158	0.000451103	4.98568	0.844465	0.297197
Bd0420	putative adventurous gliding motility protein R	7.83954	8.32407	0.00393145	3.66946	1.75841	0.0112542
Bd0421	hypothetical protein	1.05803	1.06459	0.374597	2.46769	2.1136	0.000127262
Bd0422	Gene product involved in ubiquinone production.	1.23229	1.18717	0.27382	3.08237	2.65212	0.000133808
Bd0423	ribonuclease R	0.92312	0.921235	0.360307	6.0046	6.22954	1.55372e-05
Bd0425	hypothetical protein	1.04885	1.0724	0.333148	7.82	6.11757	4.33299e-10
Bd0426	hypothetical protein	1.03355	1.00299	0.496343	0.487419	0.297957	0.00404537
Bd0427	hypothetical protein	0.799823	0.683562	0.0972619	61.5928	51.5669	1.56012e-12
Bd0428	hypothetical protein	1.28875	1.23636	0.253863	0.603374	0.533705	4.78597e-05
Bd0429	two component response regulator	0.779279	0.771129	0.0910601	0.945224	0.342415	0.0306384
Bd0433	putative transmembrane protein	0.942446	0.928055	0.353033	1.4577	1.08355	0.344085
Bd0434	hypothetical protein	4.54242	4.21858	0.0476236	0.834494	0.579957	0.051453
Bd0435	hypothetical protein	1.13478	1.10263	0.349961	0.297127	0.272445	3.99192e-10
Bd0436	putative penicillin-binding protein	1.11291	1.09936	0.354267	0.191491	0.166885	1.34023e-06
Bd0437	hypothetical protein	0.871883	0.863454	0.273598	0.222737	0.197373	1.12033e-06
Bd0438	hypothetical protein	1.10544	1.08697	0.365139	0.300186	0.216567	1.2324e-05
Bd0440	hypothetical protein	0.788765	0.781733	0.0149062	0.245001	0.199209	6.0533e-06
Bd0441	hypothetical protein	1.03191	1.01871	0.449099	2.86085	2.51544	6.55978e-09
Bd0442	sugar ABC transporter, permease protein	0.984633	0.970677	0.433093	0.942806	0.788671	0.0430384
Bd0443	ABC-type ribose transporter, permease protein	1.07745	0.99463	0.490301	1.17835	0.869205	0.213413
Bd0444	Sugar ABC transporter, ATP-binding protein	1.11502	1.07205	0.419882	0.850865	0.738322	0.0412481
Bd0445	ABC-type transport system substrate-binding protein	1.21892	1.15722	0.230619	4.35331	3.57478	2.36435e-11
Bd0446	transcriptional regulatory protein	0.767099	0.607432	0.161284	0.630689	0.415993	0.000366841
Bd0447	putative dimethyladenosine transferase	0.9618	0.96086	0.385586	0.669195	0.471009	0.00108865
Bd0448	putative phospholipase D	1.0491	1.04591	0.436852	0.62844	0.547425	0.000110821
Bd0449	putative protease	0.978114	0.923311	0.372685	2.79213	1.96799	0.00346909
Bd0450	hypothetical protein	1.30612	1.24227	0.176609	2.0839	1.29816	0.0951695
Bd0451	hypothetical protein	0.996892	0.9775	0.45896	1.0187	0.935515	0.252464
Bd0452	oxidoreductase	1.36652	1.27323	0.106373	11.477	9.78356	0.00206604
Bd0453	hypothetical protein	1.53068	1.38375	0.0124689	0.437193	0.327661	0.00394285
Bd0454	hypothetical protein	1.11579	1.08552	0.385859	0.929659	0.749236	0.108557
Bd0456	putative lactoylglutathione lyase	1.03361	1.00095	0.497973	3.16933	2.8353	0.000207492
Bd0457	hypothetical protein	1.08869	1.08173	0.376347	0.354551	0.269686	2.63502e-05
Bd0458	hypothetical protein	0.861202	0.855887	0.0604667	8.12564	6.07217	4.74005e-11
Bd0459	hypothetical protein	0.85771	0.830674	0.035788	7.59704	6.55183	1.2038e-09
Bd0460	hypothetical protein	1.09819	1.10943	0.289276	1.9712	1.7293	0.00329979
Bd0461	multidrug resistance protein	0.980852	0.961334	0.397104	2.28285	1.97162	2.03141e-05
Bd0462	hypothetical protein	0.895345	0.907004	0.338973	1.19527	1.06261	0.334187
Bd0463	hypothetical protein	1.10823	1.07772	0.410735	0.366092	0.334416	5.23384e-07
Bd0464	Cell division protein DivIVA homologue	0.631205	0.623404	1.10027e-05	0.330254	0.211539	0.000469296
Bd0465	hypothetical protein	0.782486	0.782888	0.000364986	1.63953	1.20981	0.192557
Bd0466	hypothetical protein	1.17867	1.15785	0.191135	0.662179	0.575849	0.00690875
Bd0467	hypothetical protein	1.02329	0.982594	0.467048	0.343042	0.285906	2.05916e-06
Bd0468	putative peptidoglycan GlcNAc deacetylase	3.76229	3.30644	0.00144061	8.1945	3.66181	1.39007e-05
Bd0469	maf protein	0.990286	0.983763	0.458205	0.718289	0.61074	0.00422259
Bd0470	Flp pilus assembly protein TadC	0.562167	0.542464	0.000117369	0.30939	0.286675	2.52985e-11
Bd0471	putative secreted protein	0.655247	0.639189	0.000476616	0.213598	0.208441	1.38216e-13
Bd0472	hypothetical protein	0.662173	0.662215	0.00165458	0.571815	0.386276	0.000446538
Bd0473	hypothetical protein	0.812067	0.785936	0.0142546	0.397922	0.2836	7.50826e-05
Bd0474	hypothetical protein	0.773867	0.762803	0.00850861	0.711319	0.481698	0.00990018
Bd0475	hypothetical protein	0.824717	0.804922	0.00963509	0.456258	0.357557	0.000277199
Bd0476	hypothetical protein	1.01479	1.02202	0.467069	0.729826	0.604319	0.00131119
Bd0477	tolQ protein	0.776565	0.688863	0.0480614	2.94363	2.82056	3.0104e-05
Bd0478	TonB system transport protein ExbD2	1.03439	1.04364	0.386969	2.0364	1.62948	0.0316754
Bd0479	hypothetical protein	0.6433	0.585972	0.0142283	0.0973249	0.0924502	5.23643e-13
Bd0480	hypothetical protein	0.956947	0.922387	0.383041	0.271063	0.227732	6.55437e-07
Bd0481	hypothetical protein	0.566034	0.551866	5.52291e-05	0.0569002	0.0474438	5.25103e-08
Bd0482	probable membrane protein	1.0035	1.01005	0.48412	0.753769	0.589582	0.000930233
Bd0483	hypothetical protein	0.968816	0.963611	0.381961	7.17243	5.8296	7.71335e-08
Bd0484	aspartate-semialdehyde dehydrogenase	1.14516	1.13265	0.273834	4.17546	2.99454	8.03928e-05
Bd0485	hypothetical protein	0.866766	0.876246	0.278079	1.6582	1.2561	0.145563
Bd0486	hypothetical protein	0.91436	0.904431	0.101171	1.31054	1.00545	0.487503
Bd0487	hypothetical protein	7.4279	7.07896	0.000211651	1.22894	1.08283	0.272249
Bd0489	putative transporter	1.20861	1.16178	0.218393	0.184834	0.168887	1.56928e-08
Bd0490	hypothetical protein	1.45011	1.20806	0.160033	1.8916	1.23711	0.136795
Bd0491	pseudouridylate synthase I	1.57736	1.48004	0.00759477	1.52769	1.14179	0.186589
Bd0492	50S ribosomal protein L13	8.43604	7.00189	1.64889e-07	6.6047	5.93382	1.38212e-11
Bd0493	30S ribosomal subunit protein S9	2.60905	2.58484	1.21785e-05	4.49411	4.01601	2.23803e-12
Bd0494	putative outer membrane protein	1.08757	1.07737	0.356968	2.03554	1.13667	0.277524
Bd0495	hypothetical protein	1.03782	0.969254	0.441326	0.438068	0.371786	4.5292e-05
Bd0496	hypothetical protein	0.95012	0.950569	0.31157	6.12424	5.14429	0.00408756
Bd0498	hypothetical protein	1.00287	0.977073	0.462037	4.4426	4.03422	5.94096e-08
Bd0499	Sensory transduction histidine kinase	1.03797	1.0427	0.424525	1.07959	0.936339	0.354142
Bd0500	hypothetical protein	0.768016	0.73941	0.019578	0.150264	0.0823947	5.04061e-06
Bd0501	hypothetical protein	1.09966	1.09672	0.305189	3.40821	2.91645	2.19441e-06
Bd0502	regulatory protein RecX	1.07394	1.06477	0.357003	1.41259	1.32135	0.0936927
Bd0503	predicted phosphohydrolase	0.867284	0.85849	0.178047	0.57264	0.487596	0.00131888
Bd0504	acetyl-CoA synthetase	0.747479	0.654047	0.0345263	0.392777	0.282078	0.000281078
Bd0505	hypothetical protein	0.857148	0.876544	0.212038	0.500597	0.418354	0.000140451
Bd0506	putative short-chain dehydrogenase/reductase	0.914504	0.905337	0.325469	1.19758	1.13407	0.270404
Bd0507	tryptophanyl-tRNA synthetase	1.13302	1.12125	0.23473	4.47676	3.21633	3.19996e-07
Bd0508	siderophore biosynthesis protein	1.0281	0.958942	0.443596	0.874773	0.703393	0.0166307
Bd0509	phosphatidylglycerophosphatase A	0.942537	0.929596	0.144621	1.08633	0.896991	0.244477
Bd0510	CinA-like protein	0.866586	0.851655	0.0282345	7.04872	6.4882	1.13238e-05
Bd0512	recombinase A	0.900807	0.893226	0.152142	32.1661	29.1885	7.28769e-13
Bd0514	hypothetical protein	0.889186	0.890096	0.266167	0.512045	0.347736	0.00422926
Bd0515	putative uroporphyrin-III C-methyltransferase	1.0937	1.0534	0.408711	1.49869	0.520869	0.0595056
Bd0516	hypothetical protein	0.859962	0.846076	0.124359	0.726586	0.580498	0.00121366
Bd0517	hypothetical protein	1.08653	1.07761	0.209637	0.386831	0.262871	0.00048353
Bd0518	CDP-diacylglycerol pyrophosphatase	1.01033	1.01238	0.472382	1.13004	0.749889	0.0614023
Bd0519	putative murein transglycosylase A	1.00866	1.00642	0.48596	0.627509	0.494855	0.00126044
Bd0520	hypothetical protein	1.55309	1.49488	0.0391272	2.85164	1.96281	0.00117797
Bd0521	Serine protease	1.51074	1.34564	0.014309	1.80073	1.63251	0.00769129
Bd0522	hypothetical protein	0.815206	0.824141	0.0548179	4.61222	2.42342	1.04084e-06
Bd0523	hypothetical protein	0.598057	0.529908	0.0246634	0.0628185	0.06066	7.74117e-14
Bd0524	hypothetical protein	0.566157	0.519954	0.000855137	0.842825	0.232268	0.000343008
Bd0526	hypothetical protein	1.1301	1.0379	0.456082	0.338038	0.0918146	5.75834e-05
Bd0527	hypothetical protein	0.657513	0.613806	0.00441115	0.285274	0.138496	1.5512e-05
Bd0528	aspartate kinase	0.977527	0.987546	0.462471	1.27566	1.1559	0.210488
Bd0529	Murein transglycosylase D	0.878394	0.868948	0.197296	1.57582	1.44995	0.0412049
Bd0530	Flagellar biosynthesisprotein	0.537591	0.476811	0.00400879	0.361476	0.308514	0.000190096
Bd0531	flagellar basal-body rod protein FlgG	0.559166	0.509139	0.0033799	1.13265	0.768808	0.117546
Bd0532	flagellar protein FlgA	0.590055	0.552373	0.0016509	1.33911	0.826373	0.143338
Bd0534	flagellar L-ring protein	0.803907	0.785526	0.0206011	0.823303	0.358739	0.00109903
Bd0535	flagellar P-ring protein precursor	0.660858	0.636243	0.00195557	0.555326	0.494901	0.000287475
Bd0536	flagellar protein FlgJ	0.797307	0.804344	0.0304087	0.851858	0.549751	0.0206595
Bd0537	FlgM, negative regulator of flagellin synthesis	0.592258	0.567827	0.0165692	0.370402	0.336797	1.51645e-07
Bd0538	hypothetical protein	0.516948	0.496492	0.000255582	0.529832	0.419705	0.000693383
Bd0540	FlgK, flagellar hook-associated protein	0.561552	0.490349	0.00372827	0.591315	0.412682	0.000690859
Bd0542	FgL, flagellar protein	0.816794	0.806538	0.126345	0.194608	0.156416	0.000230572
Bd0543	putative transmembrane protein	0.707815	0.687751	0.00490524	2.31245	0.998454	0.496939
Bd0544	hypothetical protein	1.27666	1.21703	0.183333	0.331123	0.276298	7.25938e-07
Bd0545	DNA recombination protein rmuC	0.975851	0.954591	0.416949	13.4849	7.92259	4.96264e-13
Bd0546	1,4-dihydroxy-2-naphthoate octaprenyltransferase	1.05266	1.0603	0.415376	4.33216	1.25528	0.241543
Bd0547	hypothetical protein	0.928343	0.901888	0.338067	2.40578	2.39864	0.000695714
Bd0548	menE; O-succinylbenzoate-CoA ligase	1.12807	1.0315	0.444722	1.23756	1.04676	0.417329
Bd0550	hypothetical protein	0.909838	0.916114	0.204178	1.1145	0.935606	0.382321
Bd0551	hypothetical protein	0.604954	0.577156	0.000228288	0.0735422	0.0537252	2.66314e-06
Bd0552	hypothetical protein	1.09265	1.07207	0.371055	2.51259	2.01847	0.00110431
Bd0553	hypothetical protein	5.51214	5.00248	5.59991e-05	1.31719	0.697877	0.0496948
Bd0554	hypothetical protein	1.33998	1.25827	0.105383	2.58317	2.2666	0.00240832
Bd0556	thioesterase	1.22667	1.19548	0.267481	1.12608	1.07256	0.361108
Bd0557	octaprenyl diphosphate synthase	0.957671	0.943879	0.412327	4.91408	4.22705	2.10077e-05
Bd0558	1,4-dihydroxy-2-naphthoate octaprenyltransferase	0.899543	0.879637	0.293047	1.10392	0.887317	0.29067
Bd0559	hypothetical protein	1.00318	0.983314	0.472224	0.80479	0.700246	0.027591
Bd0560	hypothetical protein	0.918568	0.913595	0.301273	1.6181	0.913642	0.367158
Bd0561	sigmaB regulation protein RsbU	1.192	1.10008	0.33742	1.68787	1.40251	0.0474327
Bd0562	hypothetical protein	0.992091	0.918553	0.290773	5.21414	4.85088	2.39634e-07
Bd0564	serine protease trypsin family	1.1718	1.11321	0.151696	0.65751	0.27303	0.00207336
Bd0565	hypothetical protein	1.24466	1.10916	0.257845	0.519965	0.232311	0.000194881
Bd0566	putative periplamic protein	0.672564	0.529069	0.0647618	0.190186	0.0702309	0.00305838
Bd0567	hypothetical protein	0.914892	0.909169	0.30209	0.207602	0.137567	2.58882e-05
Bd0569	two-component response regulator	0.810678	0.801517	0.0255978	0.201905	0.0992147	0.00018788
Bd0570	HIT family hydrolase	0.811396	0.835877	0.186737	6.66346	5.83825	8.73308e-18
Bd0571	hypothetical protein	0.842578	0.860252	0.276559	8.66195	7.51302	2.36206e-08
Bd0572	hypothetical protein	0.898969	0.898544	0.167222	5.7739	5.10644	1.70218e-11
Bd0573	2-nitropropane dioxygenase	0.878478	0.834892	0.257953	1.96923	1.78792	9.35079e-06
Bd0574	hypothetical protein	1.06688	1.02065	0.46102	0.746567	0.667544	0.0569841
Bd0575	Iron-regulated protein A precursor	1.26565	1.16833	0.140279	2.47327	2.15143	0.00212603
Bd0577	thiol oxidoreductase	1.06211	0.961301	0.437528	0.741599	0.628961	0.00889671
Bd0578	histidine kinase	0.85515	0.855906	0.111793	1.3845	0.706006	0.0728924
Bd0579	chemotaxis protein	0.858533	0.85448	0.125051	0.816146	0.651363	0.0226057
Bd0580	cheB, glutamate methylesterase	0.759498	0.768487	0.0381516	0.940764	0.483862	0.00526513
Bd0581	2-hydroxymuconic semialdehyde dehydrogenase	0.793113	0.772103	0.12468	1.16788	1.08779	0.255591
Bd0582	hypothetical protein	0.817744	0.713473	0.0808024	1.02013	0.726535	0.0711423
Bd0583	putative collagen-like surface protein	1.14843	1.11394	0.332954	0.41048	0.361042	0.00024576
Bd0584	two component sensor histidine kinase	0.908466	0.934497	0.375475	0.739062	0.71526	0.001525
Bd0585	D-alanine-D-alanine ligase	0.935367	0.918828	0.282946	3.96743	3.87438	2.13728e-06
Bd0586	Enhancing lycopene biosynthesis protein 2	0.791867	0.791475	0.051607	1.90744	1.64921	0.00046164
Bd0588	hypothetical protein	0.701167	0.647842	0.00929458	1.05921	0.622211	0.0176741
Bd0589	putative acetyltransferase	0.686721	0.632435	0.00564498	0.911793	0.641448	0.0302647
Bd0590	putative ferredoxin	1.8	1.7995	0.00286529	4.87815	4.78448	1.03351e-05
Bd0591	Endo III-related endonuclease	1.02458	0.975814	0.459644	0.815005	0.739316	0.0098957
Bd0592	hypothetical Membrane Spanning Protein	0.816995	0.816982	0.0267264	1.82682	1.39951	0.0658273
Bd0593	thiamine ABC transporter	1.10582	1.08423	0.295227	1.62382	1.46687	0.0221342
Bd0594	thiamine transport system permease protein ThiP	0.780985	0.806101	0.163152	2.92952	0.621618	0.139352
Bd0595	ABC-type thiamine transport protein, ATP-binding	0.864883	0.867128	0.233278	1.76792	1.55981	0.00183323
Bd0596	two component sensor histidine kinase	0.899341	0.891021	0.274889	0.74071	0.67845	0.0253849
Bd0597	ABC-type transporter, periplasmic component	0.932875	0.897471	0.334037	0.330213	0.315594	1.37567e-08
Bd0599	hypothetical protein	1.29197	1.17279	0.145731	0.553319	0.521443	9.36475e-06
Bd0600	hypothetical protein	0.975153	0.919683	0.361681	0.409918	0.356188	1.67637e-06
Bd0601	putative ribosephosphate isomerase	5.86914	5.23788	0.0494323	0.870262	0.447725	0.0330449
Bd0602	hypothetical protein	4.36743	2.85619	0.0395829	0.718525	0.576893	0.00632318
Bd0603	hypothetical protein	4.10445	2.37964	0.025476	1.00178	0.847897	0.122782
Bd0604	flagellin	0.713456	0.656811	0.0218808	0.183909	0.159262	2.96954e-09
Bd0605	putative transposase	0.999507	0.993127	0.490109	0.364421	0.275683	0.000408733
Bd0606	flagellin	0.787389	0.689096	0.0885565	0.342829	0.331725	3.71617e-06
Bd0607	hypothetical protein	1.71282	1.63507	0.0114123	1.8422	1.45014	0.025797
Bd0608	hypothetical protein	0.90592	0.907253	0.301478	0.655823	0.563337	0.00748777
Bd0609	hypothetical protein	0.590823	0.546041	0.00220639	0.0657116	0.0534547	1.38968e-05
Bd0610	flagellar hook associated protein	0.762724	0.721935	0.0146352	0.472319	0.390161	0.000661261
Bd0611	flagellar protein FliS	0.607847	0.585666	0.0045096	0.350248	0.311538	9.0598e-06
Bd0613	hypothetical protein	0.581167	0.569694	0.000588496	0.276972	0.231053	5.91929e-06
Bd0614	putative O-linked GlcNAc transferase	0.639557	0.591898	0.00493738	0.848492	0.800868	0.109249
Bd0615	hypothetical protein	0.759194	0.752366	0.00356352	2.18652	2.2455	0.000119404
Bd0616	putative lipopolysaccharide heptosyltransferase-I	0.695428	0.667493	0.0039385	1.87367	1.51806	0.00236374
Bd0618	putative lipopolysaccharide biosynthesis protein	0.679018	0.668241	0.00103696	1.84957	0.892048	0.322843
Bd0619	hypothetical protein	0.659414	0.652368	0.00120025	1.1661	0.563164	0.0298579
Bd0620	putative two-component sensor histidine kinase	0.904851	0.918476	0.302623	1.93785	1.85536	0.00369802
Bd0621	putative response regulator	0.886073	0.861246	0.259068	3.5202	3.44405	2.23566e-06
Bd0622	hypothetical protein	0.884819	0.900586	0.326338	3.20169	2.96067	1.03476e-06
Bd0623	hypothetical protein	0.911398	0.910306	0.310448	4.73166	4.42912	3.26847e-07
Bd0624	aspartate aminotransferase	0.933544	0.910876	0.323891	1.78472	1.54594	0.0109313
Bd0625	hypothetical protein	0.680976	0.626097	0.00804847	0.474688	0.345207	0.000176184
Bd0627	hypothetical protein	0.722405	0.687733	0.00697508	0.673863	0.49217	0.00195973
Bd0628	hypothetical protein	0.869479	0.870639	0.275098	0.287125	0.187024	0.000462762
Bd0629	Trypsin	1.67269	1.65085	0.00125887	0.969913	0.805502	0.0930349
Bd0630	putative transporter	0.91512	0.916908	0.377168	0.514776	0.431706	0.000100962
Bd0631	hypothetical protein	1.12334	1.08371	0.363871	2.22822	2.07556	0.00286032
Bd0632	hypothetical protein	0.972178	0.958442	0.407752	1.20054	1.11042	0.22672
Bd0633	peptidoglycan-associated lipoprotein	0.831106	0.747888	0.0500554	12.0584	9.40129	2.90348e-06
Bd0634	hypothetical protein	0.96543	0.966615	0.40276	16.5648	15.4521	2.3465e-06
Bd0635	hypothetical protein	1.01111	0.967548	0.431907	6.25612	5.498	3.41014e-10
Bd0636	O-sialoglycoprotein endopeptidase	0.839723	0.848614	0.23346	3.78295	3.50467	5.97256e-10
Bd0637	dimethyladenosine transferase	1.05796	1.04669	0.391961	2.04458	1.87815	0.00200108
Bd0638	SsrA-binding protein	1.08901	1.05612	0.40855	0.792851	0.719546	0.0298678
Bd0639	hypothetical protein	1.03477	1.00851	0.471533	0.108734	0.0290921	0.00719187
Bd0641	hypothetical protein	0.849823	0.856083	0.113876	0.362073	0.316351	1.05322e-05
Bd0642	Hemolysin	0.726677	0.730276	0.00463381	1.18921	0.788643	0.12097
Bd0643	methyltransferase	0.736638	0.720442	0.0162867	0.805421	0.397935	0.00126329
Bd0644	hypothetical protein	0.663166	0.615673	0.0107963	0.0797359	0.0773255	1.76679e-07
Bd0645	hypothetical protein	0.766496	0.534055	0.0804228	0.747574	0.569714	0.00533234
Bd0646	transcriptional regulator, MarR family	0.810056	0.791697	0.0141988	3.41174	2.97399	0.000140007
Bd0647	hypothetical protein	0.957393	0.954361	0.185144	7.36457	5.79804	2.26139e-05
Bd0648	hypothetical protein	1.08958	1.09755	0.323657	0.315084	0.24013	2.66027e-05
Bd0649	methionine aminopeptidase	1.5811	1.51236	0.0330247	2.41663	2.24199	4.03689e-09
Bd0651	hypothetical protein	1.11697	1.04855	0.42029	1.01048	0.906517	0.17158
Bd0652	hypothetical protein	2.88478	2.64628	2.60705e-06	5.41569	5.1268	3.29313e-06
Bd0654	MutT/nudix family protein	0.903102	0.880905	0.258793	0.486504	0.359393	0.000797669
Bd0655	hypothetical protein	1.02256	1.02399	0.411998	1.36827	1.16785	0.176759
Bd0656	hemolysin III	0.830385	0.850501	0.140914	0.547584	0.33497	0.00179859
Bd0657	tetracycline-efflux transporter	1.13375	1.12336	0.283468	0.406263	0.351319	4.83168e-05
Bd0658	glutathione-regulated K efflux antiporter	0.930564	0.926855	0.377379	0.436434	0.421221	5.2149e-07
Bd0659	hypothetical protein	0.362206	0.353182	0.000266494	0.142229	0.110942	5.02172e-05
Bd0660	hypothetical protein	0.954449	0.95616	0.424878	0.56436	0.520896	2.18711e-05
Bd0661	hypothetical protein	0.938061	0.921311	0.377848	0.210936	0.175058	1.17348e-06
Bd0662	hypothetical protein	0.962729	0.968971	0.431488	0.413428	0.370405	3.03732e-06
Bd0663	chemotaxis protein	0.723282	0.70128	0.00149412	0.414073	0.195832	6.00651e-05
Bd0664	similar to lipase LipA	0.896614	0.892987	0.332023	0.443861	0.317851	0.00167224
Bd0665	choloylglycine hydrolase	1.05726	1.03149	0.434647	0.276581	0.224817	5.36332e-06
Bd0666	hypothetical protein	1.00184	0.943584	0.418274	1.29059	0.959051	0.410615
Bd0667	nucleoside-specific channel-forming protein tsx precursor	1.00607	0.977933	0.437686	0.339239	0.269384	3.32762e-05
Bd0668	hypothetical protein	1.16723	1.13001	0.294251	0.3943	0.276242	0.00218094
Bd0669	hypothetical protein	1.11509	1.11061	0.196063	1.5363	1.03377	0.457426
Bd0670	hypothetical protein	1.21111	1.11371	0.336544	6.85873	5.98588	0.0221395
Bd0671	hypothetical protein	0.834666	0.87002	0.274843	0.49363	0.466188	2.62911e-06
Bd0672	hypothetical protein	0.839843	0.826276	0.180659	0.475065	0.362948	7.17379e-05
Bd0673	hypothetical protein	0.788877	0.796658	0.0571612	0.376041	0.213592	8.27547e-05
Bd0674	hypothetical protein	0.892829	0.855313	0.228674	4.71306	2.97174	0.000125308
Bd0675	hypothetical protein	4.02414	3.2222	0.00294383	0.388792	0.257759	0.00126603
Bd0676	tolA protein	0.913978	0.922672	0.312258	0.285501	0.245576	3.10192e-06
Bd0677	protein with DnaJ domain	0.959337	0.98721	0.476542	0.365391	0.178339	0.00110153
Bd0678	hypothetical protein	1.01147	0.936749	0.394232	0.63175	0.422756	0.0151387
Bd0679	hypothetical protein	1.12816	1.06072	0.390997	0.887772	0.802036	0.184941
Bd0680	hypothetical protein	1.09867	1.02366	0.461699	0.537721	0.478366	0.00213492
Bd0681	hypothetical protein	1.03548	1.0198	0.439599	0.562628	0.479273	0.000696521
Bd0682	putative yir2 protein	1.56312	1.3182	0.0468425	0.650883	0.537566	0.000849796
Bd0683	glycine cleavage system protein H homologue	1.38247	1.34296	0.0669667	17.9389	17.1125	3.70377e-06
Bd0684	aminomethyltransferase	1.25901	1.26995	0.122342	18.8855	18.4454	2.19247e-11
Bd0685	putative SAM-dependent methyltransferase	1.11173	1.07622	0.391421	0.351346	0.299128	1.34052e-06
Bd0687	hypothetical protein	2.68611	2.68981	0.000443317	2.13481	1.51735	0.00651935
Bd0688	putative hemagglutinin/hemolysin-related protein	0.618003	0.562666	0.00440331	0.0556724	0.0484098	1.71713e-06
Bd0689	hypothetical protein	0.616644	0.620109	0.000348046	0.0944814	0.0820183	4.90644e-09
Bd0690	hypothetical protein	1.08306	1.08844	0.299943	0.458431	0.419055	1.96517e-05
Bd0691	hypothetical protein	1.16259	1.11647	0.247209	4.37776	4.30656	1.56847e-06
Bd0692	glycine dehydrogenase	0.970791	0.978275	0.455783	12.7449	10.869	1.75563e-07
Bd0693	Major facilitator family transporter	0.90342	0.910514	0.324584	0.485338	0.448639	1.27744e-06
Bd0694	hypothetical protein	1.12077	1.11739	0.244466	0.50925	0.184297	0.0107376
Bd0695	hypothetical protein	2.08785	1.84562	0.00308516	0.443654	0.357863	1.87586e-05
Bd0696	hypothetical protein	0.785769	0.797702	0.0779919	0.310078	0.219256	0.00033659
Bd0697	putative actin-binding protein	1.62722	1.60724	0.00388692	0.630834	0.433411	0.0011003
Bd0698	hypothetical protein	1.61627	1.40003	0.0613642	1.44226	1.33053	0.0316805
Bd0699	predicted Zn-dependent protease	1.22387	1.24536	0.169299	2.34728	2.11926	1.74755e-05
Bd0700	predicted Zn-dependent protease	1.25104	1.24361	0.0229034	2.33432	2.11877	1.15148e-06
Bd0701	hypothetical protein	1.55223	1.55366	0.00513553	0.699804	0.443951	0.000202771
Bd0702	lysyl-tRNA synthetase	0.970197	0.890625	0.329212	0.828302	0.745755	0.0310564
Bd0703	hypothetical protein	0.9113	0.875044	0.255604	0.419704	0.376811	4.86689e-06
Bd0704	cell wall surface anchor family protein	0.687871	0.700315	0.0110853	0.144424	0.0687742	1.12688e-05
Bd0705	cell wall surface anchor family protein	0.540689	0.519152	0.000131244	0.1707	0.0971427	2.82453e-06
Bd0706	Trypsin	1.12078	1.10066	0.294644	0.162285	0.124837	1.10162e-07
Bd0707	FusA/NodT family protein	1.00117	0.974184	0.446764	1.3757	1.32002	0.0608382
Bd0708	probable macrolide-specific efflux protein	0.888761	0.895434	0.331146	1.47857	1.30612	0.0200257
Bd0709	Macrolide specific ABC-type transporter, ATP-binding protein	0.997892	0.99768	0.494555	0.861023	0.767608	0.0203898
Bd0710	hypothetical protein	6.95902	5.65767	8.61417e-05	12.9228	11.8569	4.77265e-19
Bd0711	DNA-binding protein HU	0.888171	0.882868	0.0742453	3.95101	3.89164	5.43651e-06
Bd0712	putative glycosyltransferase	0.980087	0.992441	0.486684	1.48416	1.26948	0.0969732
Bd0713	hypothetical protein	1.06563	1.06837	0.399797	2.26779	2.19996	6.88696e-05
Bd0714	probable pyrophosphohydrolase	0.985047	0.964715	0.392869	5.21629	4.31869	6.92622e-12
Bd0715	dihydroorotate dehydrogenase	1.01107	1.00873	0.484731	2.71961	2.40105	4.06149e-05
Bd0717	glutamate dehydrogenase	0.84546	0.851087	0.0596405	25.9019	24.0627	1.01351e-09
Bd0718	hypothetical protein	0.955645	0.937824	0.399617	1.41325	1.15068	0.227473
Bd0719	hypothetical protein	1.62293	1.54028	0.0295708	1.547	1.4742	0.00173417
Bd0720	ADP-heptose synthase	1.20451	1.1362	0.208295	3.37117	3.09449	3.41878e-05
Bd0721	DOPA-dioxygenase-related protein	1.05064	1.00572	0.492154	0.33879	0.264923	1.30408e-06
Bd0722	FKBP-type peptidyl-prolyl cis-trans isomerase	0.59337	0.541037	0.00487656	0.346249	0.315917	6.23943e-07
Bd0723	hypothetical protein	0.937272	0.925984	0.360821	0.928686	0.815519	0.139284
Bd0724	hypothetical protein	1.14211	1.08741	0.351178	6.69857	2.87333	0.000118524
Bd0725	hypothetical protein	0.953108	0.936103	0.395175	0.361046	0.290856	5.14963e-06
Bd0726	cell wall surface anchor family protein	0.997893	0.963902	0.399198	0.278432	0.247168	3.04311e-08
Bd0727	hypothetical protein	1.07791	1.06877	0.275241	0.515854	0.41266	0.00200126
Bd0728	probable amino-acid ABC transporter binding protein	0.910656	0.89685	0.251736	0.973576	0.789243	0.111299
Bd0729	putative RNA-binding protein	0.983442	0.956817	0.418261	0.519805	0.47277	8.25406e-06
Bd0730	hypothetical protein	1.43732	1.31158	0.079089	0.695883	0.501962	0.0100371
Bd0731	hypothetical protein	1.11022	1.12359	0.298391	0.508057	0.252995	0.00800565
Bd0733	hypothetical protein	2.46388	1.97503	0.000959628	13.6414	10.2875	1.2715e-08
Bd0734	Carbohydrate kinase, PfkB family	2.48914	1.93067	0.00138159	1.55928	1.30224	0.0447302
Bd0735	hypothetical protein	0.663208	0.606628	0.0215107	0.311391	0.317081	1.56818e-08
Bd0736	putative cholesterol oxidase	0.641079	0.608808	0.00108302	1.15456	0.339624	0.00119088
Bd0737	putative esterase/lipase	0.659314	0.60437	0.00578975	1.30438	0.548641	0.0078621
Bd0738	hypothetical protein	0.734339	0.70327	0.00537363	0.383916	0.311782	0.0010104
Bd0739	hypothetical protein	0.679267	0.568601	0.0138473	0.170891	0.170885	6.88962e-09
Bd0740	hypothetical protein	0.698416	0.675653	0.00162103	0.54914	0.446714	0.000189665
Bd0741	hypothetical protein	0.888035	0.886344	0.273286	1.23532	1.15222	0.0953465
Bd0742	GGDEF domain protein	0.868778	0.87314	0.071304	2.34014	2.02109	0.000621575
Bd0743	RNA polymerase sigma-E factor	0.692412	0.688515	3.0166e-06	1.21983	0.835203	0.232219
Bd0745	hypothetical protein	0.868174	0.86769	0.116294	1.14474	0.627357	0.0577909
Bd0746	hypothetical protein	0.84013	0.82749	0.00466012	1.17215	1.09323	0.303504
Bd0747	hypothetical protein	1.01806	0.962964	0.438504	0.467263	0.308311	0.00429976
Bd0748	hypothetical protein	1.0983	1.09008	0.360487	0.437154	0.33398	0.000319626
Bd0749	pilus assembly protein	1.05637	1.01358	0.473332	0.836293	0.794293	0.008547
Bd0750	hypothetical protein	1.00925	0.955165	0.432872	0.485097	0.447863	9.41104e-06
Bd0751	putative protease	1.1636	1.07132	0.399485	2.74341	2.32197	6.75789e-05
Bd0752	putative cation-transporting ATPase	1.01516	0.936889	0.388743	0.382976	0.317257	0.000103807
Bd0753	hypothetical protein	1.0014	0.974253	0.463247	1.37062	1.03553	0.443412
Bd0754	putative protease	1.31942	1.18894	0.205166	5.28231	1.96742	0.00122525
Bd0755	putative aminopeptidase	0.956747	0.930107	0.360774	0.801579	0.613717	0.0433234
Bd0756	hypothetical protein	0.964671	0.96652	0.403542	0.367956	0.282066	0.00171372
Bd0757	methionine sulfoxide reductase B	0.901038	0.909099	0.30293	1.55066	0.939277	0.362119
Bd0758	hypothetical protein	0.933085	0.939744	0.325058	1.43609	1.29847	0.0416325
Bd0759	tonB protein	0.936509	0.909063	0.316861	0.543125	0.511839	0.000188099
Bd0760	hypothetical protein	0.605946	0.586763	0.000278886	0.0431874	0.0433118	1.06668e-21
Bd0761	PhoH-like ATPase	0.818542	0.832905	0.094015	3.83082	2.82653	5.09349e-06
Bd0762	maoC family protein	0.800608	0.802582	0.00858288	6.99557	7.11724	2.60395e-06
Bd0763	hypothetical protein	1.02407	0.984944	0.473462	9.21085	8.32374	4.6826e-09
Bd0765	DoxD-like family protein	0.837063	0.866728	0.250059	2.7569	2.57646	0.000351578
Bd0766	hypothetical protein	0.974045	0.931091	0.392341	0.458018	0.381951	5.72422e-05
Bd0767	leucyl-rRNA synthetase	0.683163	0.621004	0.0280161	4.04262	3.7188	1.38756e-06
Bd0768	hypothetical protein	1.05898	1.03044	0.450513	4.04724	2.45874	0.001749
Bd0771	Tyrosine specific protein phosphatase	0.994674	0.989226	0.467477	1.46959	1.16396	0.130443
Bd0772	hypothetical protein	1.02093	1.02187	0.458349	0.855117	0.753925	0.0390769
Bd0773	hypothetical protein	0.919613	0.870878	0.246318	1.94162	1.53122	0.0123382
Bd0774	hypothetical protein	2.40116	2.42957	0.0033928	1.75532	1.55731	0.00136565
Bd0776	hypothetical protein	1.55378	1.52058	0.000116195	1.47942	1.29388	0.0204212
Bd0777	ABC-transporter, periplasmic domain	0.931881	0.913227	0.366306	0.583106	0.489966	0.00102727
Bd0778	dihydrolipoamide dehydrogenase, E3 subunit	1.09014	1.05739	0.406934	4.2449	3.63325	5.60596e-05
Bd0779	pyruvate dehydrogenase E2	1.30497	1.28576	0.0389775	10.8635	8.93838	8.52688e-08
Bd0780	hypothetical protein	1.07941	1.029	0.402726	0.495628	0.426582	0.000275467
Bd0781	sugar fermentation stimulation protein	1.00045	0.989586	0.474348	1.64331	1.33685	0.0553306
Bd0782	hypothetical protein	0.696389	0.669702	0.00141582	0.733967	0.426322	0.00105237
Bd0783	hypothetical protein	1.00825	0.968107	0.448162	0.318151	0.249653	0.00032574
Bd0784	putative tonB dependent receptor domain protein	1.03288	1.03303	0.438817	0.353461	0.252467	3.82719e-05
Bd0785	hypothetical protein	1.07229	1.02762	0.423573	0.71911	0.604872	0.00254401
Bd0786	hypothetical protein	1.0139	1.02015	0.450017	2.01064	1.30638	0.100486
Bd0789	disulfide interchange protein	0.622339	0.541353	0.0698816	3.89496	3.83305	2.42176e-14
Bd0790	hypothetical protein	0.645832	0.57234	0.0206635	0.897876	0.81419	0.0365118
Bd0791	Cytochrome P450-like protein	0.562877	0.494356	0.00753397	0.156297	0.151533	1.08385e-08
Bd0792	hypothetical protein	0.674275	0.609291	0.00571483	0.325872	0.289907	4.26139e-06
Bd0793	cpaF protein	0.753022	0.695367	0.0167082	0.687658	0.395408	0.00173426
Bd0794	hypothetical protein	1.08694	1.06767	0.365308	2.45508	2.33854	0.000151494
Bd0796	phosphopyruvate hydratase	1.14379	1.0691	0.361332	10.868	8.27128	1.67416e-07
Bd0797	Polyketide synthase curC	0.888722	0.813697	0.234942	0.390134	0.305175	1.45275e-06
Bd0798	hypothetical protein	1.00704	0.958844	0.435037	0.387379	0.319283	6.49781e-06
Bd0799	ankyrin domain protein	1.21015	1.16177	0.283644	0.461091	0.350653	0.00332493
Bd0800	hypothetical protein	0.681234	0.678366	0.00309374	0.814341	0.306981	0.00284824
Bd0801	hypothetical protein	0.890715	0.901981	0.204371	0.82417	0.561209	0.0355022
Bd0802	DNA polymerase I	0.98217	0.978917	0.464481	1.76648	1.35655	0.121379
Bd0803	hypothetical protein	0.827732	0.82141	0.136816	0.539108	0.40772	0.00122296
Bd0804	flagellar protein required for flagellar formation	0.799988	0.800069	0.1627	1.37662	1.28167	0.110183
Bd0805	nitrogen assimilation regulatory protein	1.00663	0.995937	0.491321	0.306536	0.270227	1.05502e-09
Bd0806	GTP-binding protein	1.00125	0.982456	0.455616	14.3564	9.16026	1.16843e-05
Bd0807	3-deoxy-manno-octulosonate cytidylyltransferase	1.04879	1.04843	0.392449	4.26436	3.83596	2.65366e-05
Bd0808	CTP synthetase	0.914822	0.918292	0.258511	6.48727	5.54364	3.46648e-06
Bd0809	polysialic acid capsule expression protein	1.08019	0.997794	0.496483	10.8682	10.6512	2.47367e-08
Bd0810	hypothetical protein	0.922412	0.912814	0.129099	4.33539	3.76427	3.28363e-07
Bd0811	transcriptional regulator, AraC family	0.846344	0.81619	0.189714	1.70819	1.34843	0.0514633
Bd0812	phosphotyrosine protein phosphatase	1.12368	1.05859	0.411462	0.57093	0.352181	0.00169236
Bd0813	hypothetical protein	2.99195	2.87976	0.00902537	0.635271	0.430848	0.000170305
Bd0814	L-sorbosone dehydrogenase	0.900476	0.870118	0.272471	2.17664	1.94563	0.000947152
Bd0815	hypothetical protein	0.917716	0.895218	0.236256	0.189755	0.0820887	2.21717e-05
Bd0816	D-alanyl-D-alanine carboxypeptidase	5.43583	4.3046	0.00876674	1.0037	0.8764	0.170158
Bd0817	hypothetical protein	0.983872	0.964515	0.448692	0.307463	0.217372	0.000116896
Bd0818	hypothetical protein	0.971792	0.958633	0.431907	0.439354	0.364531	8.43837e-05
Bd0819	Fusaric acid resistance protein	1.06067	1.06321	0.375457	0.377626	0.329452	1.52092e-06
Bd0820	hypothetical protein	0.975488	0.958054	0.423492	0.379646	0.321067	3.75498e-05
Bd0821	hypothetical protein	0.980486	0.943758	0.417229	0.332633	0.216451	0.00215864
Bd0822	hypothetical protein	0.983348	0.959303	0.422086	0.403535	0.291972	0.000312662
Bd0823	similar to amino acid ABC transporter, ATP-binding protein	1.01719	0.937985	0.407292	0.962742	0.811417	0.0550583
Bd0824	polar amino acid transport system permease protein	1.08547	1.04893	0.411781	0.98162	0.859897	0.160572
Bd0825	Glutamine transport system substrate-binding protein	1.09931	1.11469	0.287327	2.78271	2.25844	7.19891e-06
Bd0826	hypothetical protein	1.07528	1.02134	0.462086	0.421142	0.336536	0.000738947
Bd0827	hypothetical protein	0.675287	0.627251	0.00794171	2.20897	2.11495	0.0113598
Bd0828	hypothetical protein	0.670342	0.649032	0.00501193	3.58559	2.41372	0.00015839
Bd0829	hypothetical protein	0.97113	0.995239	0.488708	2.04584	1.39407	0.0685237
Bd0831	hypothetical protein	0.619552	0.593951	0.000530419	2.78854	2.14692	0.00168161
Bd0832	adventurous gliding motility protein U	0.795611	0.794821	0.000311572	1.76465	1.59394	0.0237076
Bd0833	adventurous gliding motility protein T	0.802935	0.787265	0.0352294	1.83402	1.69964	0.00632156
Bd0834	hypothetical abductin-like protein	0.89278	0.874245	0.108831	6.12128	5.74575	8.54397e-08
Bd0836	Adventurous gliding motility protein R	0.774549	0.7406	0.0104085	9.63083	6.93978	3.36887e-07
Bd0837	tolR protein	0.789065	0.772997	0.00747445	8.54958	7.21832	4.17393e-13
Bd0838	Adventurous gliding motility protein S	0.940803	0.949936	0.360658	1.03198	0.864661	0.239511
Bd0840	hypothetical protein	1.07623	1.02101	0.460024	1.98578	1.94657	0.00418007
Bd0842	ABC-type nitrate transporter, ATPase component	0.850653	0.858774	0.0878635	2.14913	2.09598	7.47292e-05
Bd0843	RNA polymerase sigma-54 factor	0.808382	0.809516	0.0247441	1.01007	0.84497	0.182243
Bd0844	ABC-type transporter, periplasmic domain	0.947262	0.898872	0.333224	0.444134	0.33741	0.000360834
Bd0845	adenine phosphoribosyltransferase	1.00437	0.968782	0.425468	1.09898	1.03348	0.413051
Bd0846	putative MTA/SAH nucleosidase	0.963638	0.94613	0.416982	0.482656	0.458101	1.11713e-06
Bd0847	TPR-domain containing protein	0.653507	0.643274	0.000139191	0.0734647	0.0511646	5.68387e-06
Bd0848	Ribosome-associated protein Y	0.803222	0.802876	0.0113255	0.401184	0.402477	2.08126e-13
Bd0849	hypothetical protein	0.796334	0.809897	0.142727	0.333216	0.313668	2.70388e-06
Bd0850	S-adenosylmethionine synthetase	1.23713	1.22799	0.138208	4.82928	2.71391	4.08124e-08
Bd0851	GTP-binding protein LepA	1.08616	1.08248	0.385794	6.66196	5.84366	7.03412e-08
Bd0852	hypothetical protein	0.955089	0.940333	0.385905	9.51638	8.52321	3.37765e-12
Bd0853	hypothetical protein	0.938218	0.918638	0.35323	0.963045	0.774352	0.130818
Bd0854	hypothetical protein	0.96624	0.950876	0.428061	0.383855	0.328933	8.49669e-06
Bd0855	aspartate carbamoyltransferase	0.91047	0.883446	0.2785	2.33677	2.05014	0.00364638
Bd0856	carbamoyl-phosphate synthase small subunit	1.01542	0.987333	0.464559	6.17529	6.05891	8.58594e-05
Bd0857	hypothetical protein	0.933126	0.93835	0.361616	7.0191	6.4539	3.14825e-07
Bd0858	carbamoyl-phosphate synthase	1.11742	1.05105	0.404202	4.42982	3.80293	7.69962e-05
Bd0859	Alkylphosphonate ABC tranporter	0.830343	0.818324	0.109135	1.7376	1.67085	0.00695949
Bd0860	ABC-type phosphonate transport protein, ATP-binding	1.02757	0.988279	0.484453	2.8819	2.77984	0.00034567
Bd0861	pilus biogenesis protein and ABC-type transporter	0.791548	0.803229	0.0698365	2.67451	0.999234	0.49889
Bd0862	leader peptidase (prepilin peptidase)	0.752504	0.753893	0.0159588	1.90752	0.552409	0.0763058
Bd0863	fimbrial assembly membrane protein	0.90853	0.885599	0.243945	3.8963	3.44609	2.51472e-05
Bd0864	fimbrial assembly membrane protein	0.93197	0.886596	0.315456	1.23258	1.1593	0.259366
Bd0865	hypothetical protein	1.03475	0.977197	0.448464	4.29726	3.24615	0.000305974
Bd0866	fimbrial assembly protein	0.990494	0.977076	0.448142	4.53763	2.86286	0.000154764
Bd0867	fimbrial assembly protein	0.873482	0.888184	0.234161	4.6167	3.37985	4.36614e-07
Bd0868	hypothetical protein	0.632522	0.590258	0.00168552	0.550213	0.42312	1.94135e-05
Bd0869	ATPase, AAA family	1.02702	1.01383	0.475766	0.825261	0.77706	0.00489283
Bd0870	hypothetical protein	0.977804	0.971027	0.454005	0.958585	0.858852	0.202794
Bd0871	hypothetical protein	0.66328	0.598902	0.00542618	0.193371	0.140738	5.93341e-06
Bd0873	probable hydrolytic enzyme	1.12505	1.12951	0.305657	2.16325	1.40428	0.0126433
Bd0874	hypothetical protein	0.973727	0.978458	0.459523	2.09203	1.2198	0.289789
Bd0875	hypothetical protein	3.06693	2.89963	0.0492808	1.25245	1.0432	0.394556
Bd0876	hypothetical protein	0.739867	0.722084	0.00158615	0.10605	0.0899808	3.74246e-08
Bd0877	hypothetical protein	0.901588	0.913678	0.383568	0.76604	0.712123	0.0126623
Bd0878	hypothetical protein	0.776265	0.779482	0.0134427	1.04132	0.57211	0.0150359
Bd0879	pyrrolidone-carboxylate peptidase	1.02704	0.991563	0.485532	0.727315	0.650156	0.0149219
Bd0880	putative periplasmic protein cpxP	0.675539	0.675305	0.00124854	1.81654	0.650297	0.0471741
Bd0881	RNA polymerase sigma-E factor	0.703911	0.698106	0.0043818	3.75706	0.97168	0.455464
Bd0882	hypothetical protein	1.15552	1.13263	0.313927	0.364052	0.272932	6.96798e-05
Bd0883	outer membrane protein	0.845065	0.701023	0.090628	0.14297	0.0888345	0.000285216
Bd0884	cell wall surface anchor family protein	0.478707	0.418718	0.00282821	0.178208	0.117727	1.3461e-05
Bd0885	hypothetical protein	0.843797	0.844078	0.1089	0.290334	0.24171	0.000494233
Bd0886	hypothetical protein	5.12194	4.45356	0.00494187	2.59385	1.48539	0.0649007
Bd0887	outer membrane export factor	1.10028	1.06515	0.380088	2.10596	1.85729	0.010323
Bd0888	acriflavin resistance protein	0.944867	0.927889	0.395976	1.84968	1.53582	0.00408048
Bd0889	pterin-4-alpha-carbinolamine dehydratase	0.823924	0.825168	0.0606945	0.287502	0.229128	2.20439e-05
Bd0891	hypothetical protein	1.0949	1.03069	0.449065	0.20819	0.159964	1.18008e-07
Bd0892	hypothetical protein	0.975161	0.93332	0.376558	0.382648	0.311706	2.33569e-05
Bd0893	hypothetical protein	0.977163	0.9768	0.464503	0.348902	0.208594	0.00171181
Bd0894	hypothetical protein	1.00994	1.00131	0.496955	0.211381	0.154876	2.90508e-05
Bd0895	hypothetical protein	1.04478	1.01917	0.471978	0.848552	0.694691	0.0884533
Bd0896	Orotate phosphoribosyltransferase	0.815376	0.781733	0.022399	6.81172	4.55721	0.000631232
Bd0897	transcriptional regulator, LysR family	1.10111	1.04427	0.409099	0.383438	0.312302	7.19851e-05
Bd0898	alcohol dehydrogenase / formaldehyde dehydrogenase	0.827203	0.870032	0.247965	1.09062	0.770073	0.0750966
Bd0899	Esterase D	0.80374	0.817683	0.0816808	0.372508	0.30904	2.53264e-05
Bd0900	NADP-dependent alcohol dehydrogenase	1.02493	0.949768	0.423061	0.518258	0.441385	0.000303356
Bd0901	Zn-dependent hydrolase	0.817299	0.819299	0.0173087	0.983134	0.849078	0.204148
Bd0902	transcriptional regulator, LysR family	0.986716	0.988891	0.467317	0.93281	0.690249	0.0304517
Bd0903	transcriptional regulator, LysR family	1.12339	1.02135	0.461983	0.562994	0.464279	0.00259809
Bd0904	hypothetical protein	0.912426	0.919136	0.300728	0.834402	0.797878	0.0889137
Bd0905	putative ABC transporter	0.863972	0.888133	0.256825	0.621025	0.51923	0.0023553
Bd0906	hypothetical protein	0.812857	0.817663	0.188878	0.41974	0.313314	0.000193996
Bd0907	putative RNA methylase	0.814285	0.819301	0.129845	0.432335	0.31897	6.7023e-05
Bd0908	DNA-binding protein	0.986272	0.918794	0.370815	0.586244	0.497457	0.00103261
Bd0909	putative redox protein	0.798742	0.814823	0.121868	1.12774	0.634817	0.0528097
Bd0910	putative hydrolase	0.964253	0.946705	0.408194	1.99032	1.46237	0.00956561
Bd0911	putative enzyme of sugar metabolism	0.927018	0.927813	0.299767	0.367328	0.313833	1.91325e-05
Bd0912	hypothetical protein	0.948088	0.915998	0.390982	0.276572	0.248582	1.9916e-07
Bd0913	hypothetical protein	1.11457	1.00249	0.495557	0.757851	0.644823	0.020197
Bd0914	putative DNA polymerase epsilon subunit	1.04781	1.04783	0.415592	0.435157	0.339706	0.000205944
Bd0915	putative ribonucleotide transport atp-binding protein.	0.913506	0.888997	0.257895	0.317016	0.23859	4.09362e-05
Bd0916	Cation transporting ATPase	0.864179	0.841934	0.244059	0.187445	0.18077	9.52324e-10
Bd0917	small heat shock protein	0.919159	0.9059	0.0900067	0.369476	0.332539	5.21428e-06
Bd0919	phage shock protein	1.1108	1.1076	0.330966	0.303853	0.23022	1.04387e-05
Bd0920	hypothetical protein	1.27275	1.23031	0.201725	0.30458	0.133936	0.00395102
Bd0921	hypothetical protein	1.11493	1.10691	0.259673	0.293561	0.205791	3.77558e-05
Bd0922	periplasmic serine protease	0.915777	0.863824	0.293784	0.306763	0.202562	0.000150444
Bd0923	putative collagenase	1.67411	1.49273	0.0346316	2.22328	2.049	1.34046e-05
Bd0925	hypothetical protein	1.30026	1.19076	0.262132	1.27391	0.346642	0.0297213
Bd0926	putative methyltransferase	1.36972	1.28179	0.134026	1.85855	1.67934	0.0019811
Bd0927	putative RNA methylase	1.10216	0.993185	0.485696	0.555961	0.50315	0.000130207
Bd0928	malate dehydrogenase	1.33611	1.33191	0.00683092	14.3573	13.3581	2.07414e-08
Bd0929	hypothetical protein	1.02004	0.993263	0.485361	0.626122	0.512923	0.0002846
Bd0930	ThiJ/PfpI family protein	0.978766	0.976592	0.464027	0.531411	0.440068	0.000491909
Bd0931	transcriptional regulator, MerR family	0.657179	0.645077	0.000331389	0.823331	0.637506	0.0270849
Bd0932	hypothetical protein	0.512525	0.493212	0.00193088	0.755386	0.4971	0.00161652
Bd0933	hypothetical protein	1.22591	1.0542	0.422772	0.622704	0.62322	0.0118961
Bd0934	putative secreted nuclease	1.04939	1.018	0.471687	6.25848	5.20542	3.5049e-08
Bd0936	hypothetical protein	1.08672	1.03573	0.449477	0.551038	0.395058	0.0165594
Bd0937	hypothetical protein	1.04571	0.981051	0.467565	0.967094	0.716922	0.0382177
Bd0938	hypothetical protein	1.00193	1.02344	0.463587	0.320865	0.23541	4.10735e-05
Bd0939	hypothetical protein	0.955833	0.924058	0.379006	0.681184	0.642783	0.00387435
Bd0940	30S ribosomal protein S18	3.47111	3.41967	2.144e-05	4.58525	3.89309	0.00226045
Bd0941	50S ribosomal protein L24	4.85132	4.67855	2.3576e-05	5.16901	3.92725	5.14425e-08
Bd0942	hypothetical protein	0.607311	0.554556	0.00284189	0.937337	0.73374	0.0265668
Bd0943	putative amidohydrolase	0.785762	0.784829	0.010702	2.25561	1.20182	0.172555
Bd0944	hypothetical protein	1.01375	1.02536	0.435086	3.31493	2.83809	2.36508e-05
Bd0945	electron transfer flavoprotein-ubiquinone oxidoreductase	1.03954	1.03965	0.39957	6.31226	5.17451	2.11506e-08
Bd0946	putative N6-adenine-specific DNA methylase	3.7864	2.93448	0.00059681	3.97028	3.22537	1.87054e-08
Bd0947	putative branched-chain amino acid aminotransferase	2.12948	1.79428	0.00212505	3.72869	2.14171	0.000176832
Bd0948	putative Polyketide synthase	2.70222	2.04248	0.00154398	4.36061	2.42994	0.00029155
Bd0949	hypothetical protein	0.910576	0.910019	0.133029	3.83769	3.1937	4.46724e-05
Bd0950	UDP glucosamine N-acyltransferase	0.978111	0.983336	0.458248	5.6835	4.47239	5.51812e-06
Bd0952	hypothetical protein	1.29033	1.24996	0.0555374	6.17202	6.07882	1.16394e-06
Bd0953	translation initiation factor IF-1	1.16448	1.14533	0.201462	3.85767	3.34025	7.27391e-05
Bd0954	hypothetical protein	1.01675	1.02549	0.436681	8.06219	7.08746	5.57623e-12
Bd0955	hypothetical protein	1.21068	1.25298	0.156597	0.444679	0.387535	3.95277e-06
Bd0956	hypothetical protein	1.74903	1.48262	0.0120817	3.13973	2.30207	0.000600274
Bd0957	hypothetical protein	1.40698	1.24746	0.0684233	0.986362	0.708742	0.0829487
Bd0958	putative Zn-dependent protease	0.804165	0.8048	0.036921	3.16038	2.30711	1.39838e-05
Bd0959	putative inactivated Zn-dependent peptidase, PMBA ortholog	0.974323	0.970097	0.301054	9.38127	4.14893	2.0852e-06
Bd0961	desiccation-related protein	0.854991	0.849074	0.201734	1.19868	1.04344	0.402054
Bd0962	hypothetical protein	0.952125	0.944872	0.365619	2.25963	0.491303	0.0821
Bd0963	putative hydrolase	0.98104	0.944148	0.407581	1.2005	1.10866	0.241977
Bd0964	DNA topoisomerase I	0.943499	0.940996	0.379792	3.69651	3.31741	1.57591e-05
Bd0965	hypothetical protein	3.24029	2.79265	0.000442508	2.12914	1.40514	0.0469953
Bd0967	tail-specific protease	0.729641	0.717494	0.000206258	3.09478	2.56949	2.84963e-11
Bd0968	hypothetical protein	0.995741	0.988234	0.484365	0.69419	0.50638	0.000862704
Bd0969	hypothetical protein	0.947538	0.943604	0.362663	0.382024	0.305471	9.36869e-05
Bd0970	putative secreted esterase	1.08293	1.02994	0.460957	0.275236	0.241121	2.03985e-06
Bd0972	3-methyl-2-oxobutanoate dehydrogenase	1.16283	1.12292	0.262938	15.8092	13.6936	1.07177e-08
Bd0974	3-methyl-2-oxobutanoate dehydrogenase	1.35092	1.32283	0.0474202	10.9423	10.0764	1.28225e-07
Bd0975	hypothetical protein	1.03001	1.01216	0.468554	2.86266	2.52331	0.000102111
Bd0976	putative helicase	1.34825	1.18342	0.108615	0.804047	0.728814	0.0294462
Bd0977	hypothetical protein	2.14266	1.97978	0.0016408	1.20266	0.707491	0.0995562
Bd0978	putative hydrolase	0.597264	0.550317	0.00498871	0.350435	0.266013	3.40861e-06
Bd0979	hypothetical protein	1.08242	1.04875	0.42959	8.69153	7.10561	7.0679e-05
Bd0980	divalent cation tolerance protein	1.00432	0.970957	0.446384	0.417497	0.355078	0.000337115
Bd0981	Mg2 and Co2 transporter	1.0146	0.994461	0.485384	0.681884	0.595036	0.00352006
Bd0982	dienelactone hydrolase family protein	1.00071	0.999817	0.499572	2.15049	1.90865	0.00467243
Bd0983	hypothetical protein	9.68969	8.42857	0.00235033	3.85925	3.5027	0.000137329
Bd0984	hypothetical protein	0.982669	0.992978	0.481024	1.63736	1.36766	0.0546208
Bd0986	hypothetical protein	0.910481	0.865554	0.0867893	1.77898	1.47391	0.013363
Bd0987	elongation factor EF-2	1.63791	1.43306	0.0245493	29.4433	27.2044	8.83783e-18
Bd0988	ATP-dependent DNA helicase RecQ	1.03112	0.972596	0.448327	1.49977	1.3931	0.0607848
Bd0989	L-sorbosone dehydrogenase	1.0018	0.986697	0.473227	9.89648	9.09408	2.74453e-09
Bd0990	leucyl/phenylalanyl-tRNA--protein transferase	0.904418	0.890997	0.305652	2.1612	1.25734	0.180488
Bd0991	hypothetical protein	0.820727	0.756046	0.0439029	1.08467	0.801968	0.137255
Bd0992	probable cell wall hydrolase	0.60571	0.566153	0.00139119	0.909267	0.884873	0.205269
Bd0993	putative secreted protein	2.46239	2.44011	0.0267845	4.66776	1.14067	0.308356
Bd0994	serine protease SplA	2.47412	2.12401	0.00443536	5.75102	2.52502	0.000800168
Bd0995	ABC transporter ATP-binding protein	1.52214	1.27141	0.119993	5.18722	4.23537	4.80998e-14
Bd0996	hypothetical protein	1.04884	1.08068	0.375072	0.371964	0.325138	5.38643e-06
Bd0997	hypothetical protein	0.98144	0.965166	0.43684	3.90254	2.86343	3.56532e-10
Bd0998	hypothetical protein	1.2659	1.25537	0.00343561	10.3457	8.59766	7.29492e-13
Bd0999	outer membrane efflux protein	1.16714	1.16485	0.157008	8.22555	7.88606	2.16794e-11
Bd1000	hypothetical protein	1.24607	1.21655	0.197348	2.67176	2.38819	3.20363e-06
Bd1001	acriflavin resistance protein	0.988645	0.926953	0.368163	5.87697	5.42647	1.34656e-08
Bd1002	redox-sensing activator of soxS	1.21982	1.15709	0.293268	0.354756	0.288623	3.10645e-06
Bd1003	hypothetical protein	1.05212	1.0293	0.415345	1.40213	1.21334	0.137933
Bd1004	hypothetical protein	0.877458	0.903675	0.349409	0.51677	0.527781	3.39955e-05
Bd1005	hypothetical protein	0.946712	0.958072	0.40767	0.818752	0.768962	0.0198413
Bd1006	transcriptional regulator	0.962314	0.963355	0.413411	0.451959	0.406313	2.13174e-06
Bd1007	hypothetical protein	0.68017	0.664086	0.000719359	0.0941573	0.0578507	3.52033e-05
Bd1008	thiamine-monophosphate kinase	0.948069	0.936489	0.382236	1.03896	0.930012	0.329624
Bd1010	polyphosphate kinase	0.952569	0.946145	0.320284	9.6862	7.87248	4.1027e-05
Bd1011	Phosphohistidine phosphatase	1.09242	1.05012	0.421073	1.3082	1.03331	0.412427
Bd1012	hypothetical protein	1.83128	1.5118	0.0363473	2.64123	1.36418	0.0658636
Bd1013	hypothetical protein	1.04391	1.0175	0.453379	0.181655	0.127482	4.06162e-05
Bd1014	hypothetical protein	0.838317	0.843993	0.115171	0.723265	0.662593	0.0503025
Bd1015	hypothetical protein	0.946112	0.923787	0.299119	3.40998	3.29301	1.85389e-05
Bd1016	phosphate transport system regulatory protein	0.824335	0.827739	0.109424	3.89935	2.75929	4.77485e-07
Bd1017	DNA-binding response regulator PhoB	0.88883	0.862598	0.235799	4.39268	3.73654	3.01619e-10
Bd1018	Phosphate regulon sensor protein phoR	1.07838	1.05521	0.392842	1.60237	1.42558	0.00822547
Bd1019	hypothetical protein	1.04912	1.00563	0.489967	1.08697	0.790053	0.138295
Bd1020	putative DNA-dependent DNA polymerase	0.833573	0.692717	0.0664087	0.189291	0.108808	2.28732e-05
Bd1021	putative fibronectin/fibrinogen-binding protein	0.990202	0.930312	0.381743	1.33345	1.31256	0.073395
Bd1023	ATP-binding protein of ABC transporter	0.902869	0.865193	0.214205	4.62831	4.01686	3.43813e-05
Bd1024	ABC-type transport system permease protein	0.872726	0.872744	0.262273	21.7497	9.16875	4.64857e-09
Bd1025	ABC-type transport system involved in gliding motility	1.03749	1.03275	0.441173	12.3815	9.13312	1.0988e-11
Bd1026	hypothetical protein	0.95984	0.943056	0.392197	4.53274	4.10905	1.11157e-05
Bd1027	galactokinase	0.878657	0.886729	0.298663	2.61871	2.36778	0.000236736
Bd1028	hypothetical protein	1.05744	1.0423	0.38165	0.998642	0.835894	0.189525
Bd1029	methyltransferase	1.02194	0.988313	0.471982	4.47643	4.4033	6.6889e-06
Bd1030	magnesium and cobalt transport protein	0.905651	0.917233	0.350544	2.50392	2.12032	2.79401e-05
Bd1031	putative Phospholipase/Carboxylesterase	1.13252	1.11236	0.322871	0.432786	0.375028	4.95483e-06
Bd1032	hypothetical protein	1.86494	1.57732	0.00905715	1.08218	0.82416	0.204708
Bd1034	hypothetical protein	0.918032	0.911927	0.336687	1.17194	1.08944	0.320901
Bd1035	putative lipoprotein LipL45	1.12555	1.0767	0.361579	0.48918	0.425333	0.00210185
Bd1036	Preprotein translocase subunit SecG	1.18754	1.20599	0.161699	1.60892	1.56681	0.0101771
Bd1037	hypothetical protein	1.12637	1.04872	0.425605	0.740505	0.576064	0.0115565
Bd1038	hypothetical protein	1.37093	1.18317	0.166374	1.0955	0.920701	0.302104
Bd1040	hypothetical protein	1.14725	1.09814	0.335638	2.56709	2.42983	4.47428e-07
Bd1041	DNA polymerase III delta' subunit	1.23475	1.15648	0.289273	1.72767	1.54932	8.73547e-05
Bd1042	TatD related DNase	0.894312	0.886495	0.167216	1.72396	1.52489	0.00057112
Bd1043	Trypsin	0.889056	0.857366	0.296943	0.383404	0.324548	1.49647e-06
Bd1044	hypothetical protein	2.43741	2.22323	0.00201182	3.4596	1.73066	0.0179955
Bd1045	hypothetical protein	3.38433	2.25393	0.00623416	3.92805	1.40804	0.087166
Bd1046	hypothetical protein	4.6116	3.52111	0.00153929	11.5608	4.3794	0.000125673
Bd1047	hypothetical protein	5.21832	5.00945	4.91684e-05	4.50712	1.37692	0.152775
Bd1049	glyceraldehyde-3-phosphate dehydrogenase	1.17249	1.14056	0.284172	18.945	16.2131	1.15144e-08
Bd1050	phosphoglycerate kinase	1.0415	0.998209	0.496959	9.59635	9.42727	1.33995e-10
Bd1051	hypothetical protein	1.03821	1.02269	0.43832	7.96539	7.06485	1.07535e-12
Bd1052	putative phosphoenolpyruvate carboxylase	0.928482	0.820152	0.130295	0.353669	0.304622	0.000143653
Bd1053	hypothetical protein	0.830078	0.796415	0.0441981	0.403811	0.318212	0.00087401
Bd1054	asparaginyl-tRNA synthetase	1.06079	1.03761	0.411142	2.9473	2.34528	5.86283e-07
Bd1056	threonine ammonia-lyase	0.965928	0.968348	0.435098	1.34407	1.24932	0.148155
Bd1057	ABC transporter, periplasmic domain	1.2019	1.14263	0.267466	1.09182	0.859705	0.196359
Bd1058	hypothetical protein	0.841547	0.819787	0.0204872	0.19434	0.185462	2.09253e-05
Bd1059	N-methylhydantoinase B	1.05792	1.04611	0.347691	2.56332	2.00854	0.00397662
Bd1060	hydantoin utilization protein	1.12938	1.08391	0.362761	1.22622	1.15124	0.176077
Bd1061	histidinol-phosphate aminotransferase	1.33347	1.28788	0.0271115	3.27431	2.78717	1.28319e-09
Bd1062	hypothetical protein	1.12694	1.09533	0.278492	3.1103	2.96854	2.22154e-07
Bd1063	hypothetical protein	0.908686	0.900142	0.241358	0.280664	0.183753	5.35733e-05
Bd1064	hypothetical protein	0.993619	0.981058	0.466146	0.354751	0.318487	4.36821e-06
Bd1065	hypothetical protein	0.965706	0.965224	0.254851	0.314033	0.260338	6.98717e-07
Bd1066	30S ribosomal protein S1	7.00929	5.9366	1.96898e-05	22.4539	21.2271	1.66335e-11
Bd1067	signal peptide peptidase	0.856593	0.842475	0.228924	11.1535	10.1644	5.26376e-12
Bd1068	hypothetical protein	0.838576	0.846391	0.0867406	29.165	16.8504	1.32815e-11
Bd1069	hit family hydrolase	0.928015	0.935605	0.351861	1.55564	1.11894	0.225859
Bd1071	integral membrane protein	0.976379	0.948996	0.419313	7.7471	0.615752	0.181182
Bd1072	hypothetical protein	4.47226	4.22248	0.000286027	3.73823	2.42501	2.21298e-06
Bd1073	hypothetical protein	0.981632	0.959227	0.429161	0.93644	0.650128	0.0240848
Bd1074	putative iron ABC transporter	1.07516	0.970895	0.439863	3.56825	2.76091	2.61568e-06
Bd1075	Uncharacterized conserved	0.678704	0.658656	0.00244303	0.175991	0.172003	6.37876e-11
Bd1076	flagellar protein FliL	0.690195	0.656062	0.00223619	0.223026	0.198214	4.00718e-07
Bd1077	Protease	0.910834	0.912021	0.202348	2.45103	1.93553	0.000570016
Bd1078	peptidase, M16 family	0.794	0.798088	0.0095862	4.66339	3.69442	8.28131e-10
Bd1079	hypothetical protein	0.850838	0.785699	0.0556483	1.27018	0.707134	0.104924
Bd1080	transcriptional regulator (LysR family)	0.963636	0.979399	0.450108	2.51247	1.52648	0.00848018
Bd1081	methyl-accepting chemotaxis protein	0.69791	0.64656	0.012272	0.997388	0.437497	0.00240375
Bd1082	hypothetical protein	0.882209	0.890231	0.31918	19.1415	15.8689	0.0103071
Bd1084	putative metalloprotease	0.932647	0.907449	0.350372	3.38508	2.86822	0.0427478
Bd1085	hypothetical protein	0.904109	0.895197	0.330536	1.64478	1.21009	0.267329
Bd1086	hypothetical protein	1.35302	1.24094	0.106324	1.21881	0.940784	0.335478
Bd1087	hypothetical protein	0.94471	0.919768	0.27262	4.50614	4.17962	8.06121e-06
Bd1089	hypothetical protein	0.806227	0.821546	0.139156	0.587373	0.545348	0.00122871
Bd1090	hypothetical protein	0.895475	0.865367	0.109089	0.590662	0.464001	0.00509325
Bd1091	hypothetical protein	1.22338	1.06788	0.376585	0.66699	0.626016	0.000696504
Bd1093	hypothetical protein	0.991879	0.985494	0.453002	1.49274	1.32113	0.035767
Bd1094	possible GTP cyclohydrolase II	0.916262	0.952737	0.406935	5.04157	4.65304	8.88612e-07
Bd1096	hypothetical protein	1.19388	1.19122	0.270792	1.01949	0.605731	0.0677407
Bd1097	transcription termination factor nusB	1.25953	1.17438	0.251534	3.5639	3.33813	2.45492e-07
Bd1098	putative regulatory protein	2.06568	1.98249	0.000127682	4.54084	3.52462	1.19833e-06
Bd1100	hypothetical protein	0.9002	0.921724	0.366684	4.22541	3.86314	1.87899e-12
Bd1101	putative sun protein	1.0954	1.09103	0.177113	2.27702	2.06163	1.29052e-06
Bd1102	hypothetical protein	0.991938	0.998987	0.495736	0.211778	0.101627	4.34537e-05
Bd1103	hypothetical protein	2.45307	2.31252	7.4986e-05	3.80704	3.34874	1.83657e-08
Bd1104	hypothetical protein	0.615522	0.581473	0.00194323	0.0717865	0.0528469	9.7992e-07
Bd1105	prolipoprotein diacylglyceryl transferase	1.12562	1.06173	0.417503	3.50582	3.04323	5.18416e-05
Bd1106	hypothetical protein	0.753505	0.752857	0.135084	12.1909	1.55589	0.0804603
Bd1107	hypothetical protein	0.999531	0.981826	0.462478	3.69308	3.41419	2.84949e-08
Bd1108	hypothetical protein	0.987709	0.983876	0.467502	2.88456	2.46915	0.00035637
Bd1110	hypothetical protein	0.953443	0.955497	0.310652	6.77839	5.43031	5.04474e-06
Bd1111	ABC-type antimicrobial peptide transporter, ATPase component	0.923195	0.940526	0.38304	12.1384	9.76841	2.8771e-12
Bd1112	ABC-type antimicrobial peptide transporter, permease component	0.918821	0.89097	0.327972	4.96633	4.01553	1.02512e-11
Bd1113	Iron-regulated protein frpA	0.705389	0.637959	0.0185165	0.0612359	0.0192013	0.000100141
Bd1114	hypothetical protein	0.675782	0.615918	0.0138282	0.0131607	0.0101278	9.77235e-08
Bd1115	hypothetical protein	0.715049	0.68125	0.00799073	0.0668321	0.0349028	6.26455e-06
Bd1116	Adenylate cyclase	0.840863	0.813724	0.0435753	0.161572	0.107508	2.23938e-06
Bd1117	hypothetical protein	0.835979	0.850731	0.134336	0.366019	0.246785	0.000227048
Bd1118	hypothetical protein	0.674201	0.607008	0.00716703	0.268016	0.191492	6.35044e-06
Bd1119	hypothetical protein	0.886918	0.851126	0.283498	1.81025	1.86659	0.00225994
Bd1120	hypothetical protein	1.37622	1.33091	0.0551631	1.0139	0.831645	0.180203
Bd1121	esterase/lipase/thioesterase family protein	1.02556	0.989025	0.481193	1.54636	1.53715	0.00142391
Bd1122	hypothetical protein	1.04074	1.03942	0.435419	0.612183	0.529047	0.00476053
Bd1123	putative membrane-bound mannosyltransferase	0.848978	0.810437	0.218477	0.986818	0.548582	0.0157191
Bd1124	putative soluble lytic transglycosylase	0.941938	0.915854	0.346219	1.5063	1.34402	0.0597106
Bd1125	membrane-bound lytic murein transglycosylase D precursor	0.790524	0.767755	0.011725	2.87384	1.7105	0.00256792
Bd1126	putative methyl-accepting chemotaxis protein	0.950892	0.86518	0.25492	0.508346	0.408695	0.000266783
Bd1127	LysR-family regulatory protein	1.11964	1.05791	0.397681	0.661475	0.553603	0.0149903
Bd1128	hypothetical protein	0.97797	0.968284	0.453848	0.801633	0.489508	0.00788218
Bd1129	hypothetical protein	1.43231	1.24963	0.154212	0.416884	0.303659	0.000274037
Bd1130	putative YapH protein	0.742791	0.744893	0.00850857	0.0873331	0.0486957	6.6751e-06
Bd1131	branched-chain amino acid aminotransferase	1.18202	1.11922	0.303526	0.89099	0.498023	0.00632965
Bd1134	mrp protein	1.08316	1.07069	0.264134	2.86191	2.81773	0.000136175
Bd1136	hypothetical protein	0.759683	0.753344	0.00540294	0.137012	0.108029	1.93363e-05
Bd1137	hypothetical protein	0.66407	0.611866	0.00414584	0.0920543	0.0617217	1.02361e-06
Bd1139	hypothetical protein	1.00435	1.00243	0.495861	2.23709	1.47175	0.0400408
Bd1140	hypothetical protein	1.05199	0.942932	0.368041	0.638217	0.558581	0.000142427
Bd1141	hypothetical protein	0.811043	0.814401	0.0336086	0.343429	0.273092	0.000155377
Bd1144	hypothetical protein	0.932836	0.917753	0.318089	1.59029	1.09213	0.305013
Bd1145	acriflavin resistance protein	0.974035	0.914411	0.353049	1.73623	1.47141	0.0376281
Bd1146	hypothetical protein	0.925787	0.924747	0.225201	1.19053	1.05493	0.367669
Bd1147	glycyl-tRNA synthetase	0.987327	0.985811	0.471802	11.9528	10.6879	4.81119e-07
Bd1148	hypothetical protein	1.63096	1.35279	0.135334	22.4271	17.846	0.000605928
Bd1149	hypothetical protein	3.08553	2.748	4.58753e-05	4.26325	3.01579	0.000827417
Bd1150	pyruvate phosphate dikinase	0.98823	0.943698	0.344572	10.003	8.33369	1.16885e-11
Bd1151	hypothetical protein	0.925286	0.898203	0.366002	0.385284	0.278001	8.45925e-05
Bd1152	hypothetical protein	1.12798	1.07877	0.330285	0.216817	0.16581	1.25749e-06
Bd1153	paraquat-inducible protein A	1.01326	1.00857	0.484351	0.213836	0.152584	0.000379594
Bd1154	hypothetical protein	1.07419	1.0758	0.302061	0.267809	0.223289	1.68557e-06
Bd1155	ankyrin domain protein	0.943966	0.92801	0.252389	0.32306	0.246753	1.13146e-05
Bd1156	hypothetical protein	3.98995	4.23095	0.0295717	7.04411	3.85702	0.000123402
Bd1158	chromosome segregation SMC protein	0.952726	0.94523	0.266627	6.69953	5.5143	9.37982e-07
Bd1159	hypothetical protein	0.745895	0.673015	0.0286671	0.13961	0.0855458	2.50256e-06
Bd1160	hypothetical protein	0.70903	0.639439	0.0334736	0.101991	0.0962305	3.75677e-14
Bd1161	hypothetical protein	0.731407	0.701918	0.00292225	0.0785869	0.0550303	4.95532e-07
Bd1162	hypothetical protein	1.03967	1.02828	0.436468	0.437002	0.311549	0.000177272
Bd1163	transcriptional regulator	0.829364	0.835873	0.0572205	0.36028	0.33882	7.3372e-06
Bd1164	putative ribosomal protein N-acetyltransferase	0.979863	0.981691	0.461768	0.65279	0.53552	0.000398342
Bd1166	hypothetical protein	1.22192	1.12605	0.312879	0.166307	0.153262	6.00892e-11
Bd1167	microtubule binding protein	0.64195	0.619503	0.000327793	0.817522	0.607094	0.00293724
Bd1168	hypothetical protein	0.638029	0.580187	0.00512335	1.49784	0.951229	0.392161
Bd1169	large Ala/Glu-rich protein	0.809614	0.795618	0.0605699	0.839979	0.501847	0.00424741
Bd1170	hypothetical protein	1.06312	1.04013	0.444531	1.54301	1.40045	0.015969
Bd1171	hypothetical protein	1.03391	1.04144	0.40486	1.93256	1.6971	0.00162154
Bd1172	hypothetical protein	1.04086	0.989493	0.483136	1.00371	0.90811	0.276605
Bd1173	signal recognition particle-docking protein FtsY	0.948452	0.91013	0.314792	2.94616	2.48941	1.48449e-05
Bd1174	hypothetical protein	0.897435	0.865963	0.275434	4.12603	4.51047	0.0203546
Bd1175	nucleoside-diphosphate-sugar epimerase	2.22184	1.50399	0.0208615	1.52106	0.932364	0.354686
Bd1176	hypothetical protein	6.25469	6.10529	0.0106165	7.09629	1.98437	0.0148411
Bd1177	hypothetical protein	1.02015	1.00714	0.48459	0.595588	0.404855	0.00792575
Bd1179	hypothetical protein	3.20631	2.30737	0.0339481	0.982137	0.879104	0.164415
Bd1180	hypothetical protein	4.30617	3.63211	0.0290176	1.57304	0.976813	0.456415
Bd1181	putative periplasmic protein YcbB	3.70945	3.62889	0.0443758	2.88956	2.62384	0.000217382
Bd1183	hypothetical protein	3.10021	2.33064	0.042911	3.25843	1.73084	0.0112461
Bd1184	hypothetical protein	0.75061	0.713144	0.00793619	0.167962	0.153565	1.02464e-08
Bd1185	hypothetical protein	1.02495	1.02729	0.434226	3.71038	3.65194	2.38521e-05
Bd1186	hypothetical protein	0.917538	0.892364	0.299162	2.64533	2.67221	0.000374961
Bd1188	putative HD superfamily hydrolase	1.00935	0.966737	0.42985	6.27948	5.37372	7.03718e-05
Bd1189	tyrosyl-tRNA synthetase	1.02809	1.03417	0.435898	5.35157	4.20592	0.000262745
Bd1190	hypothetical protein	0.965387	0.967476	0.441523	13.7341	11.684	2.96146e-08
Bd1192	putative hydrolase	0.827174	0.822647	0.20115	0.433024	0.367054	5.16237e-06
Bd1193	Scaffold protein for iron-sulfur cluster assembly.	0.863979	0.830128	0.0572119	0.316996	0.240186	0.000178271
Bd1194	putative aminotransferase	1.03521	1.05014	0.405092	0.833643	0.773009	0.124578
Bd1195	hypothetical protein	0.99227	0.961459	0.423493	0.260772	0.226226	2.02006e-07
Bd1196	ribonucleotide-diphosphate reductase alpha subunit	0.837613	0.829196	0.0300303	1.12467	0.878144	0.271904
Bd1198	30S ribosomal protein S1	0.919159	0.930455	0.312519	4.10512	3.72292	1.33471e-07
Bd1199	hypothetical protein	0.764755	0.728285	0.0113175	0.393746	0.242748	0.000248938
Bd1200	nucleotide-utilizing enzyme	1.0745	0.999426	0.498779	1.22305	0.968168	0.430451
Bd1201	isovaleryl-CoA dehydrogenase	1.01689	1.00365	0.493136	3.37926	2.80649	4.65617e-06
Bd1203	putative RNA methylase	1.25148	1.17562	0.205307	4.74336	4.52188	1.22286e-09
Bd1204	Protein-tyrosine phosphatase 2	0.9295	0.936603	0.361479	2.86625	2.79008	1.73192e-05
Bd1205	hypothetical protein	1.09648	1.08044	0.350671	2.08909	1.79982	0.00821695
Bd1206	methyltransferase	1.13017	1.10076	0.319982	1.42714	1.34497	0.0405572
Bd1207	probable lipoprotein	0.87525	0.884311	0.239172	10.0925	4.79211	5.28979e-08
Bd1208	hypothetical membrane spanning protein	0.960321	0.937648	0.386214	1.65297	1.33635	0.109031
Bd1209	hypothetical protein	0.926615	0.897695	0.333849	1.32757	1.25002	0.0584792
Bd1210	hypothetical protein	0.715224	0.72482	0.0372534	0.456188	0.445295	5.19704e-05
Bd1211	hypothetical protein	0.953701	0.950219	0.417705	4.51026	4.05492	1.61522e-06
Bd1212	hypothetical protein	1.10361	1.09729	0.268046	1.1579	0.910824	0.355914
Bd1213	hypothetical protein	1.05816	1.04405	0.414846	2.8848	2.45796	0.0580897
Bd1214	hypothetical protein	0.999908	0.957352	0.435293	0.311736	0.253325	0.00901626
Bd1215	hypothetical protein	1.05258	1.0471	0.43046	0.403163	0.303894	2.55604e-05
Bd1218	hypothetical protein	1.34553	1.25412	0.187501	0.544784	0.506685	2.71456e-05
Bd1219	hypothetical protein	1.30609	1.28777	0.164575	1.05272	0.953065	0.350858
Bd1220	hypothetical protein	0.890203	0.898293	0.197188	0.598237	0.296828	0.000754274
Bd1221	ABC-type dipeptide transport system, ATPase component	1.61893	1.60458	0.00945026	4.36283	4.00191	1.25973e-06
Bd1223	glucokinase	1.03937	0.998819	0.497544	1.19225	0.985712	0.462656
Bd1224	alpha-amylase	1.27409	1.20666	0.170082	3.58922	2.25549	0.000276636
Bd1225	ABC-type maltose transport, ATP binding protein.	1.07496	1.02985	0.442131	3.94597	3.73638	4.63586e-08
Bd1226	ABC-type Maltose/ Maltodextrin permease	0.816692	0.842214	0.223123	0.935498	0.770624	0.0636273
Bd1227	maltose/maltodextrin transport permease homologue	1.20008	1.1001	0.350761	1.02735	0.850741	0.168939
Bd1228	pullulanase	0.916001	0.896234	0.339711	1.09926	0.89283	0.254965
Bd1230	maltoporin precursor	0.995536	0.964877	0.430705	0.723581	0.622538	0.00225768
Bd1231	hypothetical protein	1.16716	1.12499	0.32945	0.370954	0.304402	0.000126063
Bd1232	putative pirin-related protein	0.985348	1.00286	0.494766	1.92153	1.71384	0.00210033
Bd1233	AMP nucleosidase	1.19823	1.17048	0.175047	3.28825	3.04278	0.000142356
Bd1234	hypothetical protein	0.889023	0.880133	0.319945	0.545084	0.490353	0.000576299
Bd1235	hypothetical protein	8.32533	8.05733	3.85972e-06	2.72927	2.7472	1.32437e-05
Bd1236	probable DNA-binding stress protein	1.00379	0.983473	0.466024	1.53437	1.40268	0.0540849
Bd1237	probable amino-acid ABC transporter	0.982168	0.942771	0.402859	0.46076	0.420443	0.000252309
Bd1238	hypothetical protein	0.69372	0.663145	0.00355658	0.0695225	0.0599368	1.56014e-06
Bd1239	carboxy-terminal processing protease	0.760681	0.757892	0.0524036	0.262346	0.157353	2.12719e-05
Bd1240	hypothetical protein	0.939868	0.906456	0.195832	0.0662726	0.0514562	9.86244e-06
Bd1242	hypothetical protein	0.689659	0.695147	0.00768755	0.698207	0.476484	0.00409498
Bd1243	putative integral membrane protein	0.755569	0.760617	0.0485598	0.225348	0.144538	0.00437442
Bd1244	hypothetical protein	2.90784	2.71052	1.47779e-05	5.14411	3.88659	1.99555e-09
Bd1247	hypothetical protein	0.730598	0.675517	0.0111976	0.0763172	0.061774	2.072e-07
Bd1248	hypothetical protein	0.695266	0.638161	0.0778576	0.314997	0.349794	1.31414e-05
Bd1249	hypothetical protein	4.12624	3.00138	0.000169659	1.04175	0.49242	0.00977604
Bd1251	1-pyrroline-5 carboxylate dehydrogenase	1.26721	1.2447	0.14946	4.61017	4.289	7.57169e-09
Bd1253	hypothetical protein	1.16633	1.11026	0.286053	1.10577	0.912061	0.338074
Bd1254	probable phosphoglycerate mutase	1.09211	1.09919	0.337736	1.433	1.06859	0.382399
Bd1255	heat-shock protein HSP33 homologue	1.13412	1.10175	0.279252	1.24067	1.08991	0.269944
Bd1256	hypothetical protein	1.35928	1.29525	0.148889	0.379759	0.285045	0.00116808
Bd1257	hypothetical protein	0.835473	0.790203	0.0419222	0.278074	0.231301	3.42279e-06
Bd1258	hypothetical protein	1.38781	1.23829	0.0455426	0.449915	0.349591	8.99485e-05
Bd1259	hypothetical protein	0.92035	0.909645	0.137982	0.349352	0.236452	0.000143927
Bd1260	hypothetical protein	1.24765	1.13246	0.320063	0.927622	0.654858	0.00993618
Bd1261	hypothetical protein	0.870354	0.902801	0.318572	0.927476	0.831274	0.117979
Bd1262	hypothetical protein	1.07602	1.02494	0.455232	0.941775	0.793994	0.147728
Bd1264	3-isopropylmalate dehydrogenase	1.30469	1.27094	0.108807	6.75161	5.55479	5.00074e-11
Bd1265	metallo proteinase related protein	1.56843	1.22014	0.124304	1.83931	1.39588	0.0426899
Bd1266	hypothetical protein	2.54795	2.48957	0.0285006	3.31464	1.87336	0.000662633
Bd1267	hypothetical protein	1.22338	1.16624	0.164871	0.685315	0.341394	0.00590577
Bd1268	hypothetical protein	0.754339	0.691911	0.0134681	0.238922	0.201326	1.05189e-05
Bd1269	hypothetical protein	0.957482	0.9255	0.198928	0.691879	0.624437	0.0235141
Bd1270	hypothetical protein	0.911393	0.907648	0.217304	3.33467	2.66934	0.000717332
Bd1271	putative periplasmic protease	0.893481	0.889478	0.226531	3.92487	4.01283	0.000259787
Bd1272	hypothetical protein	0.93487	0.945923	0.361738	0.680625	0.396538	0.000212737
Bd1273	hypothetical protein	1.09225	1.06003	0.372171	0.290092	0.226392	2.51881e-05
Bd1274	hypothetical protein	0.871791	0.822495	0.151757	0.452347	0.348801	3.85558e-05
Bd1275	hypothetical protein	0.965636	0.965952	0.395843	0.495552	0.313983	0.000359416
Bd1276	Transglycosylase associated protein	0.923577	0.935717	0.376177	1.12914	0.955258	0.411226
Bd1277	DNA mismatch repair protein	1.10333	1.09851	0.314282	1.17931	1.05972	0.385937
Bd1278	Carbon-nitrogen hydrolase: apolipoprotein N-acyltransferase	0.90423	0.923229	0.373212	1.56818	0.990087	0.483025
Bd1279	hypothetical protein	0.959789	0.943468	0.360869	2.64179	2.31829	0.000733789
Bd1280	hypothetical protein	0.83557	0.761302	0.140774	0.92606	0.830308	0.0782545
Bd1281	hypothetical protein	1.06142	1.05077	0.39987	2.84432	2.50723	5.62496e-05
Bd1282	hypothetical protein	2.30211	1.81513	0.00109935	1.71471	1.56506	0.000925224
Bd1283	Serine protease/subtilase	0.650561	0.590881	0.00738957	0.190624	0.155869	2.73961e-06
Bd1284	hypothetical protein	0.822403	0.831277	0.0827361	0.216237	0.147979	1.14405e-05
Bd1285	soluble lytic murein transglycosylase	1.17686	1.15308	0.215628	1.99675	1.71504	0.00169428
Bd1287	heat shock protein HtpX	0.730357	0.71948	0.00655193	5.12095	3.09712	1.18205e-05
Bd1288	ATP-dependent Clp protease subunit	0.812548	0.7943	0.0227733	1.39774	1.27218	0.168089
Bd1289	hypothetical protein	0.640381	0.574136	0.0659905	1.63079	1.40938	0.124294
Bd1290	fimbrial protein pilA	0.85741	0.804372	0.0458644	0.629301	0.577561	0.000818813
Bd1291	hypothetical protein	0.779828	0.68241	0.068054	0.839484	0.719975	0.0119813
Bd1292	hypothetical protein	0.727238	0.706273	0.00191858	0.438149	0.31652	9.48037e-05
Bd1293	hypothetical protein	0.572489	0.57119	0.000234757	0.577196	0.276971	0.00153439
Bd1294	hypothetical protein	0.951325	0.951438	0.404898	0.521484	0.473362	1.27402e-05
Bd1295	hypothetical protein	0.853895	0.851034	0.236103	0.486419	0.390373	1.05868e-05
Bd1296	DnaJ protein	0.999609	0.94817	0.413801	1.16182	1.03204	0.424904
Bd1297	hypothetical protein	0.968688	0.961586	0.393949	0.958291	0.749293	0.0684447
Bd1298	Chaperone protein dnaK	0.635809	0.568351	0.00887903	1.10101	0.935011	0.36851
Bd1300	hypothetical protein	1.01742	1.00563	0.481613	0.371262	0.2895	0.000273227
Bd1301	metallo-beta-lactamase superfamily protein	0.940886	0.962819	0.424302	6.7733	5.87696	0.00275568
Bd1302	putative molybdopterin biosynthesis protein	0.818191	0.824221	0.0465765	2.54952	1.10747	0.405104
Bd1303	hypothetical protein	0.928592	0.936504	0.313681	3.81289	1.47583	0.145302
Bd1304	hypothetical protein	0.851551	0.856144	0.207381	3.01122	2.90153	0.000777614
Bd1305	putative permease	0.871199	0.851712	0.174032	1.56939	0.753276	0.177922
Bd1306	acetyl coenzyme A synthetase	0.914828	0.863565	0.26614	1.60137	1.17905	0.122385
Bd1307	hypothetical protein	1.34468	1.33619	0.0683346	3.88929	3.52907	1.22518e-12
Bd1309	Nitrogen regulation protein nifR3	1.15267	1.09285	0.351675	1.21292	1.07064	0.305834
Bd1310	glutaredoxin	0.943959	0.939319	0.321868	2.4679	2.50091	1.83022e-05
Bd1311	methyltransferase-related protein	0.96947	0.967126	0.443306	2.1104	1.84368	0.000451633
Bd1312	hypothetical protein	1.11823	1.08049	0.36934	0.300858	0.260225	2.07933e-07
Bd1313	hypothetical protein	0.945954	0.910519	0.320242	0.879419	0.713316	0.0745998
Bd1314	Dihydrouridine synthase family protein	1.15897	1.06675	0.390328	1.18364	0.976935	0.440365
Bd1315	hypothetical protein	0.926613	0.879493	0.294731	0.919429	0.794159	0.1431
Bd1316	hypothetical protein	1.05245	1.00716	0.488344	1.9706	1.70535	0.000852882
Bd1317	oxidoreductase	1.01167	0.993037	0.483422	3.24952	3.15599	6.46524e-05
Bd1318	fumarate hydratase	1.00024	0.953849	0.404433	1.73853	1.50725	0.0217898
Bd1319	hypothetical protein	0.973082	0.963837	0.434657	4.99812	4.39658	7.72096e-06
Bd1320	hypothetical protein	0.823034	0.764314	0.0599967	2.67583	2.48567	0.000302288
Bd1321	ATP-dependent DNA helicase	0.933184	0.937105	0.33251	1.2596	1.11479	0.260346
Bd1322	putative sensory protein	0.999277	0.989509	0.483114	1.49452	1.13658	0.271947
Bd1323	Pseudouridine synthase Rlu family protein	1.05905	0.968194	0.444446	2.55465	1.98905	0.00015493
Bd1324	hypothetical protein	1.18628	1.16755	0.224265	1.47394	1.13343	0.328208
Bd1325	hypothetical protein	0.885422	0.858785	0.046419	0.257382	0.211718	1.4267e-05
Bd1326	chromosome partitioning protein parA	1.12069	1.10125	0.309084	5.81128	5.73177	1.50192e-07
Bd1327	hypothetical protein	0.994669	0.933242	0.320164	8.80301	8.02206	1.76251e-07
Bd1328	BolA-like protein	1.09952	1.06417	0.391682	6.55804	5.55479	3.48621e-08
Bd1329	hypothetical protein	0.996288	0.991754	0.484636	0.667718	0.485802	0.00256603
Bd1330	hypothetical protein	1.24707	1.19535	0.185308	1.67354	1.12308	0.300175
Bd1332	ABC transporter, ATP-binding protein	0.898115	0.890905	0.21152	4.93531	4.61817	4.11787e-06
Bd1333	hypothetical protein	0.908301	0.883314	0.273099	0.393133	0.335505	1.52057e-05
Bd1334	cell wall surface anchor family protein	0.61949	0.580709	0.00116748	0.14039	0.100578	5.20535e-06
Bd1335	histidine kinase	0.844676	0.862512	0.182007	0.213685	0.167256	2.72505e-05
Bd1336	hypothetical protein	0.804886	0.817805	0.118127	0.404754	0.237996	0.00045795
Bd1337	hypothetical protein	0.931946	0.904924	0.153281	3.53738	1.69874	0.00671586
Bd1338	hypothetical protein	1.25917	1.25074	0.000663472	1.96584	1.76644	0.000691706
Bd1339	S-adenosyl-L-homocysteine hydrolase	1.37527	1.349	0.00108799	12.8624	8.23443	2.66488e-15
Bd1340	putative methyl accepting chemotaxis protein	0.837798	0.707874	0.081549	8.56222	5.44332	7.50401e-07
Bd1341	putative disulphide-isomerase	0.988576	0.94338	0.409262	1.70476	1.4336	0.0265052
Bd1342	putative DNA alkylation repair enzyme	1.19942	1.20973	0.205857	2.32339	1.99775	0.000434123
Bd1343	hypothetical protein	1.07611	1.08534	0.345708	1.24216	1.10227	0.246782
Bd1344	hypothetical protein	1.22491	1.19217	0.217574	2.22143	1.39135	0.0585595
Bd1346	oligoribonuclease	0.80934	0.814096	0.0821611	1.83131	1.82348	3.91896e-06
Bd1347	putative response regulatory protein	0.843049	0.803808	0.0594318	1.01604	0.874439	0.25716
Bd1348	putative cation-transporting ATPase	0.960434	0.961543	0.408857	1.33349	1.36209	0.0886459
Bd1349	putative amino acid ABC transporter	0.867528	0.891688	0.262884	0.531362	0.458735	0.000660802
Bd1350	hypothetical protein	1.03398	0.983674	0.472355	1.95205	1.88809	0.000380366
Bd1351	hypothetical protein	1.92814	1.54042	0.0540106	0.666314	0.587084	0.00216333
Bd1352	hypothetical protein	0.947376	0.921308	0.370498	0.319209	0.293769	2.51934e-08
Bd1353	short chain dehydrogenase	1.04536	1.03731	0.429519	0.596269	0.553076	0.000185371
Bd1354	hypothetical protein	1.54562	1.41999	0.0477245	3.27529	2.96006	7.6524e-05
Bd1355	hypothetical protein	0.805074	0.772114	0.0195493	0.654514	0.377047	0.00298178
Bd1356	hypothetical protein	2.13393	1.79156	0.000403664	0.345019	0.330033	2.6882e-12
Bd1357	hypothetical protein	7.24276	5.58242	0.0118523	1.70166	0.391821	0.0242779
Bd1358	putative peptidoglycan-binding protein	3.79126	3.5555	0.00215347	1.50906	0.373108	0.0364012
Bd1359	hypothetical protein	1.30384	1.18941	0.107817	0.658222	0.576654	0.00488907
Bd1360	putative membrane associated lipoprotein	0.677119	0.648759	0.00212263	0.159602	0.110075	1.39492e-06
Bd1361	hypothetical protein	1.82411	1.62664	0.00449709	3.59312	2.47255	0.000184771
Bd1362	hypothetical protein	1.22508	1.11298	0.273695	0.761115	0.736581	0.0128497
Bd1363	hypothetical protein	0.981747	0.991344	0.486506	2.2879	2.04447	4.69216e-05
Bd1364	sugar efflux transporter	0.958285	0.965146	0.44115	1.53525	0.929255	0.371975
Bd1365	methionine sulfoxide reductase B	0.870258	0.879842	0.210823	0.569808	0.510289	0.00100025
Bd1366	hypothetical protein	1.46317	1.37972	0.00790682	0.532909	0.466823	0.00039574
Bd1367	hypothetical protein	0.911888	0.918376	0.289	0.250283	0.26673	0.00026079
Bd1368	hypothetical protein	0.865734	0.867003	0.259614	0.247706	0.120969	0.00198133
Bd1369	hypothetical protein	0.936509	0.923758	0.182627	0.429396	0.381328	4.34111e-05
Bd1370	RNA helicase	1.45261	1.34553	0.0378156	1.10548	0.959895	0.391041
Bd1371	glutaminyl-tRNA synthetase	1.00035	0.994363	0.490702	6.66129	6.3154	1.07387e-08
Bd1372	aminopeptidase P	0.978509	0.972156	0.452932	4.0707	3.69998	5.77424e-06
Bd1373	hypothetical protein	0.729549	0.708047	0.00251727	0.131648	0.0424844	2.79387e-05
Bd1374	hypothetical protein	1.38699	1.20486	0.206631	0.448433	0.376233	4.92146e-05
Bd1375	hypothetical protein	0.874494	0.874771	0.200488	0.257214	0.216619	3.48263e-07
Bd1376	putative ribose ABC transporter	1.01785	0.95247	0.426328	0.379597	0.259082	0.00150968
Bd1377	hypothetical protein	0.959047	0.936495	0.397597	3.13554	2.97618	7.45497e-06
Bd1378	hypothetical protein	0.872094	0.84565	0.0503239	1.03639	0.960687	0.362445
Bd1379	hypothetical protein	0.599986	0.558809	0.00133108	0.615168	0.316773	0.00127614
Bd1380	hypothetical protein	0.959595	0.958877	0.319943	1.13744	0.753141	0.105807
Bd1381	two-component hybrid sensor and regulator	0.898385	0.90606	0.221598	0.342423	0.327056	3.70843e-09
Bd1382	two-component hybrid sensor and regulator	1.1261	1.10242	0.309588	0.468012	0.395162	0.000388481
Bd1383	Pseudouridine synthase Rlu family protein	0.989714	0.956089	0.431017	0.701295	0.57133	0.00995268
Bd1384	hypothetical protein	1.01653	1.02859	0.456846	0.839547	0.562574	0.0243015
Bd1385	putative phosphodiesterase	1.05152	0.974362	0.450763	0.72035	0.632743	0.00801439
Bd1386	Cys/Met metabolism lyase (PLP-dependent)	0.912354	0.942723	0.412265	6.15222	5.51476	5.64182e-06
Bd1387	hypothetical protein	1.38161	1.25025	0.0887666	0.545678	0.392845	0.00157135
Bd1389	hypothetical protein	1.15334	1.11392	0.322935	1.98888	1.4764	0.00773573
Bd1390	tryptophan halogenase	2.40159	1.87819	0.00113497	1.86166	1.67793	2.22779e-06
Bd1391	putative trypsin	2.74961	2.44731	6.76412e-06	2.26342	1.83493	3.36678e-05
Bd1392	TonB-dependent siderophore receptor, putative	1.12492	1.06965	0.391523	0.574759	0.513646	5.26878e-05
Bd1393	hypothetical protein	0.911792	0.92265	0.273214	0.782304	0.768732	0.0836462
Bd1394	ATP-dependent RNA helicase	1.36059	1.32989	0.0853097	1.51164	1.41783	0.000427028
Bd1395	nucleic acid binding protein	1.5007	1.34674	0.0602793	4.03841	3.44932	9.57072e-12
Bd1396	hypothetical protein	1.16459	1.03697	0.452117	0.193707	0.111606	2.57095e-05
Bd1397	putative RNA-binding protein	2.27112	2.21522	1.43341e-05	4.12008	3.75857	2.05413e-07
Bd1398	putative transmembrane protein	1.02738	1.02226	0.450179	0.393829	0.3086	6.9747e-05
Bd1399	hypothetical protein	1.30089	1.27127	0.0970844	1.15134	0.953187	0.345101
Bd1400	hypothetical protein	0.918351	0.919536	0.32134	0.889957	0.694587	0.094546
Bd1401	superoxide dismutase	1.00647	0.976429	0.458851	0.26811	0.239193	3.77775e-07
Bd1402	hypothetical protein	0.919706	0.922502	0.248609	0.355206	0.294208	7.15993e-06
Bd1403	putative glyoxalase	0.809761	0.629707	0.135689	0.106469	0.087172	1.91213e-06
Bd1404	hypothetical protein	0.942567	0.929857	0.392774	0.31878	0.266075	1.35899e-05
Bd1405	hypothetical protein	0.941162	0.867834	0.291331	0.135781	0.103338	8.73819e-07
Bd1407	hypothetical protein	0.735716	0.729051	0.114335	0.110527	0.0416625	0.000255002
Bd1408	outer membrane protein	1.14064	1.12485	0.271697	12.6525	10.0701	2.48614e-11
Bd1409	hypothetical protein	0.681322	0.647741	0.00325936	0.432168	0.240995	0.000126177
Bd1410	putative Ni,Fe-hydrogenase I cytochrome b subunit	0.67405	0.642394	0.0065344	1.1248	0.700997	0.0573473
Bd1411	hypothetical protein	1.61971	1.3739	0.0429713	0.617712	0.435346	0.00339624
Bd1412	ATP-dependent RNA helicase	2.26848	2.14896	8.141e-07	3.26401	2.82352	5.4198e-06
Bd1413	hypothetical protein	0.885738	0.914382	0.310009	1.25237	0.93498	0.380504
Bd1414	ABC transporter, ATP-binding protein	1.24115	1.2141	0.185184	3.18839	2.76221	1.21915e-06
Bd1415	putative Lysophospholipase	1.19868	1.19271	0.260562	0.645679	0.587656	0.00349635
Bd1416	hypothetical protein	0.892777	0.807975	0.196499	0.245918	0.206743	5.98833e-08
Bd1418	hypothetical protein	0.913122	0.920327	0.373335	1.54588	1.45237	0.0218374
Bd1419	Spermidine/putrescine transport ATP-binding protein potA	1.12578	1.10085	0.193546	1.25661	1.05349	0.394537
Bd1420	spermidine/putrescine transport system permease protein	0.789482	0.738938	0.099409	1.73976	0.487927	0.0835596
Bd1421	spermidine/putrescine transport system permease protein	0.957224	0.962117	0.426365	0.687526	0.625451	0.00579561
Bd1422	MDR-type permease	0.801896	0.775648	0.135739	1.01721	0.89627	0.272146
Bd1423	cell division protein FtsJ	1.50096	1.33956	0.100156	0.845717	0.731181	0.0672985
Bd1424	putative pseudouridine synthase	1.09322	1.07827	0.336707	0.468037	0.383197	0.00319791
Bd1425	transcriptional regulator	0.927477	0.945481	0.409741	0.641511	0.477568	0.00250455
Bd1426	putative hydrolase	1.58621	1.4377	0.00300788	0.396616	0.22479	0.000108269
Bd1427	putative cysteine protease	1.96398	1.81085	0.000604025	0.979877	0.395405	0.00664358
Bd1428	hypothetical protein	0.690502	0.584947	0.0475493	0.177749	0.112792	0.00010066
Bd1429	putative amino acid ABC transporter	1.02605	1.00498	0.490631	0.341671	0.232547	8.11725e-06
Bd1430	hypothetical protein	0.901246	0.919198	0.272599	0.322526	0.189683	0.00118617
Bd1431	putative nuclease	0.694215	0.706806	0.0158461	0.2658	0.0876108	4.4212e-05
Bd1432	Serine protease, subtilase family	0.623658	0.631734	0.00451618	0.18453	0.0641034	5.24561e-05
Bd1433	hypothetical protein	0.881157	0.883828	0.344744	0.581543	0.460945	0.000720235
Bd1434	GGDEF domain protein	0.611891	0.543179	0.014861	0.105789	0.0902704	2.74685e-06
Bd1435	putative NAD(FAD)-dependent dehydrogenase	1.0572	1.02913	0.409159	0.470387	0.395294	4.32575e-05
Bd1436	osmotically inducible protein	0.954684	0.938708	0.389397	0.482494	0.391349	0.000134211
Bd1437	membrane protein	0.783563	0.776901	0.0674121	0.596525	0.507759	0.000997709
Bd1438	hypothetical protein	0.837867	0.839874	0.0736835	0.136748	0.116096	1.99967e-07
Bd1439	hypothetical protein	0.96239	0.971445	0.407427	0.189907	0.155461	1.06424e-05
Bd1440	hypothetical protein	0.84144	0.825113	0.0202112	0.16131	0.0918061	2.24078e-06
Bd1441	hypothetical protein	0.882217	0.919663	0.393646	0.0688295	0.0502279	1.3587e-07
Bd1442	hypothetical protein	1.19412	1.12184	0.218111	1.80992	1.2117	0.295563
Bd1443	hypothetical protein	0.915309	0.932345	0.353592	1.34581	1.08521	0.34259
Bd1444	Serine protease, subtilase family	1.38098	1.3229	0.0767383	1.12652	0.929509	0.379223
Bd1447	hypothetical protein	0.870953	0.892709	0.238561	0.715562	0.371476	0.0109103
Bd1448	hypothetical protein	0.954448	0.981422	0.467773	4.69029	1.96733	0.0032287
Bd1449	cell wall surface anchor family protein	1.03475	1.02317	0.443035	0.23809	0.208387	2.82185e-06
Bd1451	transcriptional regulator, MarR family	0.8835	0.879622	0.20087	0.246388	0.1508	6.55034e-05
Bd1452	putative Phenylacetic acid degradation protein PAAI	1.00779	0.999661	0.499297	0.381645	0.148571	0.000568454
Bd1453	transcriptional regulator, LysR family	1.02459	1.02924	0.445279	0.507519	0.443257	0.000194172
Bd1454	pyoverdine biosynthesis protein PvcA	1.10973	1.02535	0.467445	0.443677	0.312934	0.000167133
Bd1455	pyoverdine biosynthesis protein PvcB	1.21535	1.07656	0.396347	0.405024	0.304246	0.00032988
Bd1456	hypothetical protein	0.907127	0.897282	0.316101	0.302472	0.279546	1.25755e-08
Bd1457	hypothetical protein	1.25712	1.26742	0.151402	0.20966	0.117465	0.000332161
Bd1458	hypothetical protein	0.984457	1.00566	0.490308	1.32821	0.426944	0.0596092
Bd1459	hypothetical protein	0.94875	0.960013	0.413667	1.16124	0.66565	0.0289983
Bd1460	adenylosuccinate synthetase	1.11863	1.1204	0.219193	5.54472	5.00891	3.9501e-09
Bd1461	phosphoglycerate dehydrogenase	0.990434	0.997616	0.495575	4.3489	3.01488	5.70559e-07
Bd1462	Aspartate aminotransferase, putative	0.953079	0.952712	0.412048	2.09809	1.86603	0.000588043
Bd1463	hypothetical protein	0.952677	0.957695	0.368767	1.7464	1.68946	0.018119
Bd1464	DNA polymerase III, delta subunit	0.915001	0.896394	0.311326	1.35772	1.23594	0.189835
Bd1465	hypothetical protein	0.878867	0.898401	0.357479	0.547822	0.419506	0.00705044
Bd1466	hypothetical protein	0.976006	0.981067	0.450353	0.335751	0.242796	0.00123125
Bd1467	30S ribosomal protein S20	4.36223	4.11885	4.67569e-06	1.88712	1.72523	0.000223908
Bd1468	putative virulence factor	0.912958	0.892516	0.217305	0.457841	0.293618	0.0029514
Bd1469	methyl accepting chemotaxis protein	0.9961	0.993615	0.47623	0.349504	0.304427	2.818e-05
Bd1470	methyl accepting chemotaxis protein	0.814626	0.829249	0.155368	1.39535	1.26379	0.208294
Bd1473	hypothetical protein	0.78274	0.689019	0.0990231	0.627072	0.510647	0.00394061
Bd1474	hypothetical protein	0.721463	0.613587	0.0422868	4.30704	3.14005	6.48216e-06
Bd1475	hypothetical protein	0.580542	0.500416	0.0320619	3.75584	2.19635	0.000102272
Bd1476	hypothetical protein	0.642293	0.562885	0.0434801	2.0256	1.47284	0.0186634
Bd1477	hypothetical protein	0.622489	0.564716	0.106207	1.2741	1.23103	0.0383615
Bd1478	adventurous gliding motility protein U	0.646441	0.582728	0.0455514	1.32851	1.15102	0.185952
Bd1479	Adventurous gliding motility protein S	0.667008	0.579687	0.0467288	2.60106	1.2971	0.111798
Bd1480	TolR-like protein, putative	0.567938	0.489814	0.0405125	3.12636	2.26009	0.000535886
Bd1481	Adventurous gliding motility protein R	0.611781	0.473762	0.0580762	6.66601	2.70869	0.000346787
Bd1482	hypothetical protein	0.685723	0.573302	0.100306	0.780586	0.790217	0.0637987
Bd1483	hypothetical protein	0.72779	0.63309	0.133525	1.13898	1.01415	0.460164
Bd1485	Tetrapyrrole methylase family protein/MazG family protein	1.00359	1.01361	0.471121	0.988227	0.744812	0.0699234
Bd1486	Membrane protein containing HD superfamily hydrolase domain	0.903045	0.896429	0.0527182	1.71571	1.68857	0.00966666
Bd1487	metal-dependent hydrolase, putative	0.819364	0.801763	0.14755	0.398938	0.367687	1.11412e-05
Bd1489	hypothetical protein	1.12743	1.09874	0.287891	1.25292	1.06917	0.386616
Bd1490	Lipoprotein releasing system transmembrane protein	0.918901	0.913929	0.107106	0.725817	0.623428	0.00161916
Bd1491	ABC-type transport, ATP-binding protein	0.828887	0.82008	0.127167	0.735163	0.648981	0.0153463
Bd1493	hypothetical protein	0.887555	0.863202	0.241804	4.47634	3.72358	2.84285e-07
Bd1494	hypothetical protein	0.700383	0.643217	0.0248989	2.76479	2.60073	1.47486e-05
Bd1495	UDP-N-acetylglucosamine acyltransferase	0.922821	0.940643	0.389933	6.43809	6.1281	1.71459e-07
Bd1496	oxidoreductase family protein	0.983785	0.984047	0.46138	3.60592	3.35644	1.70542e-05
Bd1498	lipid A disaccharide synthase	0.963915	0.952359	0.32246	5.28687	5.07722	1.2606e-05
Bd1499	tetraacyldisaccharide 4'-kinase	1.0816	1.06101	0.363578	1.59235	1.41765	0.0181443
Bd1500	lipid A biosynthesis lauroyl acyltransferase	0.963409	0.962703	0.397476	0.962647	0.933017	0.376387
Bd1501	hypothetical protein	0.967012	0.975485	0.458983	1.66714	1.59437	0.0146463
Bd1502	putative cAMP-dependent protein kinase	0.847591	0.872639	0.269596	0.450578	0.393385	5.82074e-05
Bd1503	putative heptosyltransferase	0.760286	0.713538	0.0326409	1.17077	0.735962	0.0995615
Bd1504	ADP-heptose:LPS heptosyltransferase II	0.933753	0.91469	0.302684	0.815832	0.658121	0.0330062
Bd1505	Acetoacetate metabolism regulatory protein atoC	1.50692	1.4499	0.0338102	2.12183	1.94243	9.59186e-05
Bd1506	Sensory transduction histidine kinase	1.23647	1.19939	0.10398	1.61639	1.23287	0.108572
Bd1507	riboflavin kinase / FAD synthase ribC	1.0114	1.04968	0.412279	1.43261	1.25149	0.190359
Bd1508	hypothetical protein	1.04129	1.02131	0.458517	0.968506	0.917463	0.271632
Bd1509	type IV pilus biogenesis protein PilB	0.845571	0.843579	0.0405385	1.81235	1.59663	0.00817494
Bd1510	pilT; twitching motility protein PilT	0.81014	0.807114	0.0896838	3.93418	3.48803	4.86272e-06
Bd1511	pilC; bacterial type II secretion system protein	0.764928	0.767101	0.0839766	3.33688	3.17175	0.000810258
Bd1512	pilS sensor protein	1.11918	1.13259	0.304654	2.90348	2.86226	7.00214e-05
Bd1513	regulator protein pilR	0.983021	0.998037	0.496045	0.859117	0.715807	0.065871
Bd1514	bacterioferritin	0.936359	0.942341	0.305901	4.06275	3.67298	5.59442e-06
Bd1515	hypothetical protein	1.04263	1.01996	0.428823	0.393624	0.298314	0.000208952
Bd1516	Phospholipase D family protein	0.913909	0.921296	0.270326	0.232606	0.176483	7.86572e-05
Bd1517	hypothetical protein	2.31734	2.02244	0.0145564	5.89446	1.95619	0.00334547
Bd1518	aminopeptidase	1.24545	1.22174	0.186856	2.08693	1.80452	0.00321727
Bd1519	Pseudouridine synthase Rlu family protein	1.18755	1.1552	0.311321	1.04979	1.01148	0.472797
Bd1520	hypothetical protein	0.991173	0.919652	0.357876	0.850506	0.803081	0.0559625
Bd1521	intracellular protease/amidase, putative	0.927287	0.867419	0.148336	0.547625	0.489416	1.36534e-05
Bd1522	transcription regulator NtrC family	0.82387	0.813644	0.0566423	0.37408	0.332526	9.42404e-07
Bd1523	hypothetical protein	0.932506	0.905066	0.153633	0.288821	0.245362	4.16902e-05
Bd1524	hypothetical protein	0.802082	0.527126	0.147469	0.22086	0.0470997	0.00838524
Bd1525	hypothetical protein	1.04964	1.01513	0.475343	1.19729	0.959467	0.406225
Bd1526	hypothetical protein	1.00837	1.02153	0.443488	0.271479	0.241	2.28485e-07
Bd1527	hypothetical protein	0.770144	0.675949	0.0666914	0.257666	0.183482	1.48016e-05
Bd1528	hypothetical protein	0.634533	0.459799	0.0740975	0.551958	0.308457	0.0181054
Bd1529	ABC transporter ATP-binding protein	1.03794	0.978439	0.466428	0.484191	0.370972	0.000245281
Bd1530	uridine kinase	0.847541	0.862742	0.281269	0.24959	0.218578	5.19908e-07
Bd1531	hypothetical protein	0.93076	0.927257	0.333143	0.428454	0.350776	0.000173403
Bd1532	hypothetical protein	0.975083	0.973569	0.430909	0.396698	0.347235	1.9515e-05
Bd1533	GTP cyclohydrolase	0.93947	0.938438	0.336589	0.281587	0.199379	0.000190402
Bd1534	Methylmalonate-semialdehyde dehydrogenase	1.00723	1.00055	0.498683	0.379744	0.287912	4.31584e-05
Bd1535	two-component hybrid sensor and regulator	1.00047	0.985112	0.47051	0.271512	0.221614	2.14769e-06
Bd1536	hypothetical protein	1.4356	1.29433	0.0516639	0.533818	0.439718	0.00214431
Bd1537	hypothetical protein	0.840587	0.805485	0.139222	0.811213	0.681829	0.0163054
Bd1538	hypothetical protein	0.927231	0.872943	0.266087	0.2299	0.212052	1.26041e-09
Bd1539	hypothetical protein	1.11673	1.06008	0.402014	0.266939	0.145519	0.000123076
Bd1540	hypothetical protein	0.983991	0.944468	0.402025	0.355579	0.333344	2.66278e-07
Bd1541	putative protease	2.22067	1.92408	0.000174211	1.19903	0.956158	0.419554
Bd1542	hypothetical protein	6.47908	6.47093	0.000301975	2.20477	1.11513	0.296564
Bd1543	hypothetical protein	0.975496	0.955508	0.367663	0.872017	0.660519	0.0795361
Bd1544	putative peptide N-acetyltransferase	1.07277	1.0534	0.406077	0.55302	0.505922	1.39962e-05
Bd1545	hypothetical protein	1.4856	1.49002	0.010188	3.98769	3.61909	1.1751e-05
Bd1546	transcription elongation factor NusA	1.39789	1.39074	5.10199e-05	10.7542	7.11027	1.15914e-12
Bd1547	translation initiation factor IF-2	1.2091	1.19398	0.146269	10.1051	7.46021	7.69276e-11
Bd1548	hypothetical protein	1.27273	1.27701	0.0479295	7.38352	7.12707	1.36974e-09
Bd1549	tRNA pseudouridine synthase B	1.06481	1.01825	0.471236	2.42728	2.06746	2.14556e-06
Bd1550	30S ribosomal protein S15	3.66522	3.62305	4.13889e-05	8.75364	8.06235	1.5293e-08
Bd1551	polyribonucleotide nucleotidyltransferase	2.01523	1.98074	4.17591e-05	12.4454	11.6047	1.08555e-16
Bd1552	probable zinc proteinase	1.19071	1.14417	0.24684	4.16412	3.34486	4.94509e-08
Bd1553	deoxyuridine 5'-triphosphate nucleotidohydrolase	1.42033	1.25676	0.15616	3.10397	2.57831	8.1637e-09
Bd1554	hypothetical protein	0.918061	0.943858	0.399709	0.961058	0.871075	0.131402
Bd1555	hypothetical protein	0.975612	0.949172	0.428073	0.478248	0.389316	0.000708637
Bd1556	hypothetical protein	0.954474	0.896312	0.32185	0.416368	0.324453	8.51088e-05
Bd1557	putative outer membrane protein	1.0563	1.06285	0.368876	0.689772	0.617922	0.00118515
Bd1558	hypothetical protein	0.812698	0.744049	0.0256956	0.445162	0.347783	0.000113236
Bd1559	hypothetical protein	0.723242	0.721885	0.0236092	0.891546	0.707034	0.0812867
Bd1561	putative glycosyl transferase	0.887444	0.873689	0.129988	2.11732	1.84472	9.16166e-06
Bd1562	hypothetical protein	0.913892	0.912824	0.349098	1.20898	0.813672	0.130312
Bd1563	hypothetical protein	0.981204	0.911569	0.360831	1.05044	0.932138	0.311558
Bd1564	DNA mismatch repair protein MutL	1.22543	1.11049	0.34141	3.11465	2.77192	2.02877e-08
Bd1565	hypothetical protein	1.03679	1.02179	0.465503	1.97655	1.69967	0.000392309
Bd1567	hypothetical protein	0.861161	0.866987	0.189771	2.65724	2.58725	3.14084e-06
Bd1568	hypothetical protein	1.05775	1.04432	0.435092	1.56131	1.27857	0.144502
Bd1569	putative DNA-directed RNA polymerase, omega subunit	1.59873	1.4845	0.00790994	1.46886	1.22578	0.178056
Bd1570	GTP pyrophosphokinase	1.09635	1.09126	0.329101	2.90642	2.77654	7.9306e-07
Bd1571	putative sensor protein fixL	0.900774	0.880264	0.258992	3.27854	1.76404	0.0482872
Bd1572	TonB-dependent receptor	1.03008	0.977778	0.457469	1.71598	1.46847	0.00186547
Bd1573	L-lysine 6-monooxygenase	1.3473	1.18543	0.27045	1.78334	1.51386	0.0127973
Bd1574	putative siderophore biosynthesis protein IucC	1.08536	1.03979	0.443282	1.23035	0.858838	0.278633
Bd1575	Aerobactin siderophore biosynthesis protein iucB	1.04251	1.00653	0.488175	3.45056	2.92426	0.00101539
Bd1576	Aerobactin siderophore biosynthesis protein iucA	1.03538	1.00616	0.488091	1.28785	1.14009	0.302819
Bd1577	multidrug resistance protein	0.894572	0.896303	0.325115	2.24047	2.00091	0.00562647
Bd1578	membrane protein	0.966373	0.952353	0.412583	1.4517	1.27634	0.198494
Bd1579	hypothetical protein	1.08946	1.06435	0.361168	6.62879	3.89411	3.14443e-06
Bd1580	hypothetical protein	0.954831	0.944045	0.340934	0.962028	0.739736	0.0491737
Bd1581	hypothetical protein	0.789003	0.737625	0.0186908	2.51144	1.80547	0.00336501
Bd1582	single-strand binding protein	1.29499	1.29027	0.128475	11.3119	9.88947	4.42811e-14
Bd1583	hypothetical protein	0.817348	0.819533	0.126421	1.82804	1.52388	0.00254174
Bd1584	hypothetical protein	0.781107	0.784724	0.112692	2.186	0.88351	0.297011
Bd1585	putative type 4 fimbrial biogenesis protein PilM	0.931104	0.928119	0.259652	1.43086	1.08749	0.35148
Bd1586	hypothetical protein	3.09481	1.84799	0.00422815	2.38385	2.4306	0.00622602
Bd1587	general secretory pathway protein K	0.979207	0.96199	0.435569	1.79456	1.51784	0.0323
Bd1588	putative general secretion pathway protein J precursor	0.990795	0.936872	0.403032	3.40758	2.90703	0.000605999
Bd1589	putative general secretion pathway protein I	0.87735	0.877287	0.0172343	2.75527	2.41296	0.000101984
Bd1590	hypothetical protein	0.965229	0.962759	0.408125	2.69849	1.94157	0.000380425
Bd1591	General secretion pathway protein G precursor	0.738577	0.578923	0.0907925	3.96801	3.71252	1.09634e-12
Bd1592	hypothetical protein	1.01885	1.05209	0.4067	0.311429	0.0258368	0.0128982
Bd1593	hypothetical protein	0.71005	0.702667	0.00233268	0.376396	0.356372	1.13793e-09
Bd1594	hypothetical protein	0.836951	0.850164	0.175607	0.658494	0.2316	0.000173502
Bd1595	general secretion pathway protein F	0.910906	0.889312	0.282286	3.21127	2.96471	1.97708e-07
Bd1596	predicted ATPase involved in pili biogenesis, PilB homologs	0.920445	0.937529	0.375928	3.78001	2.55286	1.02801e-06
Bd1597	general secretion pathway protein D	0.72098	0.729733	0.0130929	5.66216	4.86014	1.24306e-12
Bd1598	general secretion pathway protein C	0.892581	0.913553	0.348301	1.9397	1.56759	0.00550392
Bd1599	hypothetical protein	0.741259	0.647945	0.105795	0.784872	0.668803	0.0336594
Bd1600	hypothetical protein	1.74657	1.52906	0.00297272	0.92473	0.794173	0.0560307
Bd1601	hypothetical protein	0.93567	0.946725	0.384563	2.06613	1.65773	0.000882264
Bd1602	Cobalamin adenosyltransferase	1.16569	1.17729	0.267676	2.83954	2.66193	1.01144e-05
Bd1603	putative formiminoglutamase	0.837036	0.844973	0.13216	2.56303	2.14936	0.00155663
Bd1604	putative cytochrome c biogenesis protein	1.05432	1.06628	0.374997	3.70092	3.17027	3.6827e-05
Bd1606	probable cytochrome C-type biogenesis protein	1.0218	1.03413	0.428369	16.4447	15.2579	5.4233e-14
Bd1607	Cytochrome c3	1.00366	1.00449	0.487513	6.55861	6.31232	3.07049e-10
Bd1608	molybdopterin oxidoreductase, iron-sulfur binding subunit	0.940222	0.93902	0.236178	21.9019	17.1047	1.27739e-12
Bd1609	Molybdopterin oxidoreductase	0.801027	0.807177	0.0444329	34.3025	28.3857	4.6299e-07
Bd1610	hypothetical protein	0.718554	0.679336	0.00588038	34.1267	26.5488	6.7145e-25
Bd1611	hypothetical protein	0.796771	0.801923	0.0450225	33.5651	29.685	1.30417e-12
Bd1612	putative molybdopterin oxidoreductase	0.844517	0.844309	0.170166	9.56745	8.88358	1.40005e-11
Bd1613	hypothetical protein	1.47336	1.29591	0.21674	0.239552	0.202735	4.68785e-06
Bd1614	hypothetical protein	0.868917	0.854209	0.0848815	0.380851	0.271985	9.84394e-05
Bd1615	hypothetical protein	0.874058	0.874882	0.1401	0.0738256	0.069021	5.43703e-11
Bd1616	hypothetical protein	0.746068	0.742505	0.00160101	0.173625	0.0732702	4.72416e-05
Bd1617	hypothetical protein	0.924799	0.923127	0.342121	2.86992	1.73887	0.00118337
Bd1618	translation initiation factor IF-3	0.821146	0.846204	0.170998	1.8104	0.97441	0.458939
Bd1619	D-tyrosyl-tRNA deacylase	0.841802	0.751276	0.187165	0.56241	0.545846	3.55825e-05
Bd1620	acetyl-CoA hydrolase/transferase family protein	1.04738	0.983984	0.472813	1.18402	1.09981	0.319387
Bd1622	probable Enterochelin esterase	0.974896	0.990089	0.484882	1.15997	1.08622	0.310247
Bd1623	putative RTX family exoprotein	0.998731	1.03279	0.452752	1.09288	0.865053	0.222155
Bd1624	50S ribosomal protein L35	3.5565	3.56049	0.00036871	13.1292	10.5469	7.78801e-08
Bd1625	50S ribosomal protein L20	4.24355	4.17247	2.48349e-06	12.3659	10.0634	2.08822e-09
Bd1626	isopentenyl pyrophosphate isomerase	1.30057	1.20147	0.223946	0.707361	0.530205	0.0194276
Bd1627	hypothetical protein	1.21425	1.17977	0.0473212	6.04544	3.84182	4.1156e-08
Bd1628	hypothetical protein	1.21094	1.11095	0.32578	1.10643	0.803632	0.207295
Bd1629	Diphosphomevalonate decarboxylase	1.16223	1.10304	0.262197	1.89268	1.62968	3.74765e-05
Bd1630	hypothetical protein	1.07012	1.04288	0.38952	1.76253	1.60107	0.00326596
Bd1631	hypothetical protein	1.15945	1.09327	0.342649	1.30316	0.90268	0.292876
Bd1632	23S rRNA methyltransferase	1.54733	1.48089	0.0264747	0.749137	0.633879	0.0117659
Bd1633	hypothetical protein	1.5983	1.51021	0.0145265	2.00393	1.73288	0.00106015
Bd1634	putative response regulator	1.8953	1.57366	0.0400813	1.38156	1.17329	0.157287
Bd1636	Methyltransferase gidB	1.90382	1.81174	0.0018542	1.65296	1.38522	0.0255869
Bd1637	phenylalanyl-tRNA synthetase, alpha subunit	1.08337	1.09733	0.357411	9.63176	8.85138	2.23483e-11
Bd1638	phenylalanyl-tRNA synthetase beta chain	0.963797	0.968578	0.40357	6.46841	5.91519	4.50409e-08
Bd1639	integration host factor, alpha subunit	0.824237	0.818093	0.00781875	7.92183	6.98846	3.57152e-06
Bd1640	transcriptional regulator	0.844327	0.843031	0.185285	7.60864	7.06109	9.76411e-14
Bd1641	hypothetical protein	0.961681	0.903758	0.308439	1.49578	1.20701	0.104041
Bd1642	hypothetical protein	0.80063	0.829392	0.217516	0.54614	0.401753	0.00308899
Bd1643	hypothetical protein	0.942296	0.949912	0.355258	0.468691	0.421237	9.33081e-06
Bd1644	hypothetical protein	1.00871	0.988158	0.479814	0.298139	0.268465	7.5148e-06
Bd1645	hypothetical protein	0.84316	0.856336	0.248634	0.413418	0.245665	0.000181798
Bd1646	hypothetical protein	0.690235	0.43963	0.125957	0.0944064	0.0418456	0.00128485
Bd1647	putative ferredoxin	0.634826	0.34053	0.0721965	0.131638	0.0493962	0.00326134
Bd1648	putative permease	1.07796	1.07897	0.348728	0.488567	0.440112	0.000102712
Bd1649	putative aminopeptidase C	1.72345	1.24273	0.206032	0.300984	0.272536	4.3675e-07
Bd1651	hypothetical protein	1.003	0.980837	0.41717	3.91964	3.4023	1.28377e-09
Bd1652	cis/trans isomerase	0.897436	0.895975	0.317491	1.70515	1.44551	0.023057
Bd1653	phosphoglycerate mutase	1.14564	1.11847	0.27505	0.575466	0.436868	0.00954433
Bd1654	probable transmembrane protein	0.869384	0.894368	0.309878	0.479867	0.342269	0.000938572
Bd1656	Ferric uptake regulator-like protein	1.14538	1.10182	0.246237	0.486657	0.455173	0.00064702
Bd1657	Sensory box histidine kinase	1.1533	1.15385	0.186903	2.39892	2.20126	0.000118328
Bd1658	Periplasmic phosphate-binding protein of ABC transporter	0.918449	0.887782	0.20098	15.7308	14.4939	0.00253655
Bd1659	Permease protein of phosphate ABC transporter	0.958929	0.936855	0.40031	5.70648	6.52943	0.00142412
Bd1660	phosphate ABC transporter, permease protein	0.98445	0.963629	0.428812	3.04754	2.80672	6.74571e-08
Bd1661	phosphate transport system ATP-binding protein	1.15179	1.10632	0.304157	2.17483	1.79476	0.000112436
Bd1662	hypothetical protein	1.03156	1.05473	0.425104	0.989403	0.83822	0.201631
Bd1663	hypothetical protein	0.96737	0.961908	0.352557	0.359785	0.324967	1.32025e-06
Bd1664	hypothetical protein	0.937172	0.950785	0.387965	0.820451	0.759619	0.0553527
Bd1665	CDP-D-glucose-4,6-dehydratase	0.997337	0.986707	0.464299	0.699565	0.543443	0.00167204
Bd1666	putative helicase/SNF2 family domain protein	0.943229	0.862602	0.275983	2.41068	2.0641	0.00181484
Bd1667	alginate o-acetyltransferase AlgI	1.02369	0.946892	0.393314	0.821293	0.749098	0.0171574
Bd1668	hypothetical protein	0.968367	0.921323	0.376571	1.86087	1.07436	0.376593
Bd1669	hypothetical protein	0.967397	0.92906	0.340657	1.65528	1.14153	0.2695
Bd1670	phosphoglycerol transferase	0.974967	0.957798	0.435345	0.701963	0.628388	0.0020642
Bd1672	putative N-acetylglucosaminyltransferase	0.996775	0.976156	0.464519	2.01819	1.19681	0.193008
Bd1673	putative cyclic beta-1,2-glucan modification protein	0.956276	0.947705	0.391046	0.946337	0.650183	0.0395725
Bd1674	putative O-antigen ligase WaaL	0.933887	0.944817	0.317724	0.538521	0.450704	0.000211863
Bd1676	putative phosphoglycerol transferase	0.898234	0.887951	0.327213	1.72022	1.46385	0.0328699
Bd1677	hypothetical protein	0.819156	0.816422	0.125302	3.65833	1.3733	0.117709
Bd1678	probable UDP-glucose 4-epimerase	0.883507	0.885019	0.250268	5.94545	4.19954	2.92466e-06
Bd1679	putative aminotransferase	0.85282	0.855254	0.13644	11.2506	5.35108	1.87441e-06
Bd1680	putative UDP-N-acetylglucosamine-2-epimerase NeuC	0.886533	0.875077	0.275543	15.571	4.53281	7.00683e-07
Bd1681	putative formyltransferase	0.944342	0.958246	0.439868	8.22674	1.40524	0.163348
Bd1683	putative N-acetylneuraminic acid synthetase	0.812785	0.830471	0.108335	4.66903	2.33444	0.00163435
Bd1684	hexapeptide transferase family protein	0.906423	0.911699	0.327444	11.2077	3.69877	8.80691e-05
Bd1685	Mannose-1-phosphate guanyltransferase	0.893789	0.910699	0.315188	9.34992	4.00775	1.0851e-05
Bd1686	probable acylneuraminate cytidylyltransferase	0.831603	0.833378	0.0385542	5.14172	2.87151	3.13285e-05
Bd1687	hypothetical protein	0.780686	0.783136	0.0179701	3.11432	1.81909	0.00234851
Bd1688	putative polysaccharide biosynthesis protein CpsL	0.796721	0.813068	0.180625	4.12843	1.61084	0.0412138
Bd1689	hypothetical protein	1.01592	1.01284	0.473554	1.57541	0.577663	0.044792
Bd1690	LPS biosynthesis protein WbpG	0.860603	0.856793	0.135512	9.80761	4.93823	2.18251e-09
Bd1691	Imidazole glycerol phosphate synthase subunit hisH	1.0439	1.04228	0.389053	4.04564	3.45815	7.73693e-05
Bd1692	imidazole glycerol phosphate synthase subunit HisF	0.840772	0.822162	0.208946	2.61018	0.830488	0.306644
Bd1693	capsular polysaccharide synthesis enzyme Cap8E	0.804837	0.823752	0.217033	11.1751	5.36097	2.86883e-06
Bd1694	capsular polysaccharide synthesis enzyme Cap5F	0.824641	0.820674	0.20449	6.51604	2.99993	0.00103058
Bd1695	capsular polysaccharide synthesis enzyme Cap5G	0.862029	0.857636	0.227393	3.20049	2.76906	0.000480821
Bd1696	putative glycosyltransferase	0.907901	0.913567	0.349376	1.3551	0.881991	0.301893
Bd1697	UDP-N-acetyl-D-quinovosamine 4-epimerase	0.936754	0.908677	0.381591	1.0035	0.855034	0.147999
Bd1698	capsular polysaccharide synthesis enzyme Cap8M	0.880419	0.871056	0.30974	0.71525	0.646784	0.0140881
Bd1699	putative acetyltransferase	1.00243	1.00449	0.489503	1.12284	0.694625	0.0481504
Bd1700	Nucleotide sugar epimerase/dehydratase	0.962732	0.982851	0.468291	1.65437	1.12181	0.324544
Bd1701	putative methyltransferase	0.897674	0.904695	0.298472	1.70528	1.31832	0.0714888
Bd1702	putative glycerophosphoryl diester phosphodiesterase	0.95455	0.9606	0.360025	1.18325	0.660626	0.0727448
Bd1703	hypothetical protein	0.775795	0.718684	0.0415124	0.719285	0.411911	0.00891697
Bd1705	putative 2-nitropropane dioxygenase	0.97312	0.936866	0.391766	1.78194	1.56089	0.0183078
Bd1706	transcriptional regulator	1.04738	1.04142	0.42918	2.4547	1.35143	0.0605628
Bd1707	cell filamentation protein	0.860996	0.855516	0.186234	0.756635	0.424622	0.00295298
Bd1708	hypothetical protein	0.782418	0.767018	0.0946942	0.587141	0.496007	2.39353e-05
Bd1709	putative DNA-binding protein	0.938145	0.941116	0.374261	0.724213	0.466836	0.00163209
Bd1710	hypothetical protein	0.663217	0.627794	0.00185869	0.738217	0.570289	0.00842966
Bd1711	hypothetical protein	0.729631	0.711123	0.0593044	0.553735	0.484901	0.000278104
Bd1712	cell wall surface anchor family protein	0.667911	0.618237	0.00880176	0.274736	0.138514	4.50224e-05
Bd1713	hypothetical protein	0.871541	0.819177	0.0826001	1.81106	1.35392	0.0384319
Bd1714	putative RNA polymerase ECF-type sigma factor	0.888278	0.88114	0.269266	0.914804	0.802834	0.152778
Bd1715	vacuolar-type H+pyrophosphatase	0.815677	0.820908	0.136432	18.8798	14.7886	7.02833e-11
Bd1716	hypothetical protein	0.995715	0.948338	0.419722	1.22695	1.01522	0.455794
Bd1717	hypothetical protein	0.857881	0.844536	0.191009	1.1146	0.630978	0.0848825
Bd1718	exopolysaccharide synthesis protein	1.04902	1.03687	0.44578	0.434245	0.341314	4.42908e-06
Bd1719	hypothetical protein	0.765082	0.760142	0.00292627	0.394537	0.366121	6.1499e-09
Bd1720	putative permease	0.88449	0.904884	0.326881	0.641156	0.558146	0.000420199
Bd1721	outer membrane lipoprotein Blc	0.871404	0.826922	0.237358	1.19993	0.936002	0.374811
Bd1722	putative transcriptional regulator	0.996851	0.958563	0.412361	0.507575	0.463579	9.10867e-05
Bd1723	putative octaprenyl-diphosphate synthase	1.011	1.01372	0.469906	2.68562	2.34287	3.54413e-06
Bd1724	Phytoene dehydrogenase	0.880973	0.884404	0.158546	2.90646	2.57644	1.18957e-08
Bd1725	phytoene synthase	0.883538	0.832044	0.194964	1.89877	1.21999	0.176995
Bd1726	hypothetical protein	0.818494	0.821518	0.0932833	6.30274	0.865375	0.366448
Bd1727	ABC transporter, permease protein, putative	1.16576	1.09186	0.377507	0.830503	0.676983	0.0192072
Bd1728	ABC transporter, ATP-binding protein	1.05901	1.02502	0.452449	0.626732	0.491	0.00226653
Bd1729	sterol desaturase family protein	1.03408	1.02897	0.459393	0.779268	0.225085	0.014668
Bd1730	Lycopene cyclase	1.02995	0.987847	0.476982	1.02017	0.821196	0.125066
Bd1731	hypothetical protein	1.09106	1.04941	0.430701	0.997057	0.916283	0.309255
Bd1732	putative tRNA/rRNA methyltransferase	1.03086	0.99624	0.494051	1.76346	1.54233	0.0326905
Bd1733	methionyl-tRNA synthetase	0.970277	0.950932	0.421356	8.20215	7.72498	5.78509e-06
Bd1735	putative carbonic anhydrase	1.04362	1.02506	0.452262	5.68507	4.22328	2.98307e-06
Bd1736	branched-chain amino acid aminotransferase	1.03639	1.01554	0.465563	1.84456	1.63692	0.00110403
Bd1737	rod shape-determining protein	0.989765	0.928229	0.361935	3.90897	3.6042	3.3444e-05
Bd1738	hypothetical protein	0.897716	0.891917	0.336372	8.78613	7.93671	8.25569e-07
Bd1739	putative glycosyl transferase	1.04642	1.00636	0.489498	3.60313	2.06763	0.000324144
Bd1740	hypothetical protein	0.957906	0.93064	0.355578	1.5453	1.55176	0.0258173
Bd1742	putative sulfurylase	1.07247	1.00396	0.491763	0.306196	0.213057	0.000101084
Bd1743	hypothetical protein	1.93525	1.78836	0.00167159	5.91248	5.48651	0.000314782
Bd1744	hypothetical protein	1.15058	1.11909	0.311136	2.72453	2.41003	8.64654e-06
Bd1745	transcriptional regulator, LysR family	1.22143	1.13528	0.304282	2.22681	1.98854	9.70516e-08
Bd1746	putative erythromycin esterase	0.879292	0.642078	0.136602	0.215921	0.19853	1.99544e-10
Bd1747	hypothetical protein	0.734095	0.506325	0.111491	0.121977	0.071289	0.000165275
Bd1749	hypothetical protein	0.848609	0.83988	0.0545085	0.340914	0.316559	3.66932e-06
Bd1750	hypothetical protein	0.761909	0.640382	0.0446314	0.220335	0.181085	4.91166e-08
Bd1751	NolG efflux transporter	1.23183	1.11721	0.310886	0.686032	0.602656	0.0026686
Bd1752	hypothetical protein	0.913085	0.681238	0.322932	0.0681354	0.0329728	0.000723279
Bd1752.1	hypothetical protein	0.137983	0.115533	0.00133678	0.97396	0.974046	0.000492142
Bd1753	putative multidrug efflux transporter	0.594409	0.539733	0.00767489	0.105698	0.075317	3.16801e-06
Bd1754	putative oxidoreductase	0.984642	0.983025	0.472003	0.407091	0.329877	0.000125649
Bd1755	potassium-transporting ATPase, A subunit	0.873515	0.876747	0.23171	0.348523	0.298219	3.38728e-06
Bd1757	potassium-transporting ATPase, A subunit	0.903928	0.865017	0.283058	0.220705	0.17578	2.17295e-05
Bd1758	two-component sensor KdpD	1.17087	1.08809	0.351133	0.336007	0.251618	0.000159663
Bd1759	two-component response regulator KdpE	0.875617	0.85105	0.236975	1.28214	1.13433	0.11858
Bd1761	hypothetical protein	1.10771	1.10174	0.283398	1.87554	1.69581	0.00421519
Bd1762	hypothetical protein	0.92787	0.947211	0.372201	1.44955	1.21442	0.126042
Bd1763	hypothetical protein	1.07751	1.06776	0.373076	0.520779	0.43223	0.00038507
Bd1765	putative Organic solvent tolerance protein	0.891673	0.837317	0.24316	14.7636	7.69199	6.72732e-07
Bd1766	putative translation initiation inhibitor	0.882108	0.86768	0.222866	8.86169	8.77858	2.30625e-06
Bd1767	hypothetical protein	1.10692	1.07628	0.368689	5.18301	4.51073	0.000296215
Bd1768	ABC transporter permease protein	0.672853	0.669323	0.000444064	0.337083	0.232758	5.0228e-05
Bd1769	ABC transporter ATP-binding protein	0.612463	0.57945	0.00273127	0.415066	0.246755	2.06775e-05
Bd1770	ABC-type multidrug transport system substrate-binding protein	0.808618	0.80887	0.0499457	0.32808	0.258875	1.07844e-06
Bd1771	putative amino acid transporter	0.716057	0.633992	0.045763	0.131197	0.115492	5.2188e-11
Bd1773	ABC transporter solute-binding protein-amino acid transport	0.650208	0.609578	0.00474147	0.147547	0.118049	1.20596e-07
Bd1774	lipoprotein releasing system transmembrane protein	0.862566	0.872764	0.137937	0.666868	0.634237	0.00142057
Bd1775	hypothetical protein	0.967873	0.890035	0.307858	6.33391	5.97655	1.84776e-09
Bd1776	putative carboxypeptidase	1.02778	1.02985	0.430209	3.80919	2.94797	5.57636e-05
Bd1777	hypothetical protein	0.863741	0.872335	0.273369	0.984488	0.804385	0.0423462
Bd1778	hypothetical protein	1.16787	1.14019	0.189238	4.52168	4.02294	4.09236e-10
Bd1779	Inosine-5-monophosphate dehydrogenase	1.48228	1.30704	0.151919	5.6741	4.81725	1.61739e-09
Bd1781	hypothetical protein	1.05198	1.03288	0.451282	2.94888	2.37481	4.7806e-06
Bd1782	hypothetical protein	0.82169	0.685739	0.0911681	0.520409	0.428499	0.0001894
Bd1783	hypothetical protein	2.12136	1.72794	0.0025892	5.16694	4.11081	1.81161e-05
Bd1784	hypothetical protein	1.38515	1.2577	0.222227	1.48185	1.36115	0.00786549
Bd1785	hypothetical protein	1.21889	1.21379	0.161542	0.740226	0.652097	0.00131292
Bd1786	hypothetical protein	1.07688	1.02782	0.453882	3.79052	3.56629	8.85218e-07
Bd1787	hypothetical protein	1.20571	1.1104	0.254858	0.837867	0.764101	0.0342024
Bd1788	hypothetical protein	1.43572	1.16179	0.170036	1.18522	1.06167	0.3769
Bd1789	hypothetical protein	2.00269	1.46154	0.0204673	5.26157	3.28287	0.000423942
Bd1790	hypothetical protein	1.16583	1.14065	0.288464	1.30001	1.15541	0.210157
Bd1791	hypothetical protein	1.07686	0.982549	0.476286	1.03643	1.01318	0.469744
Bd1792	hypothetical protein	0.915999	0.898844	0.299284	0.552492	0.374844	0.000490076
Bd1793	ribosomal large subunit pseudouridine synthase C	1.24006	1.1476	0.308129	0.340306	0.261043	5.24205e-05
Bd1794	hypothetical protein	1.16137	1.13261	0.202902	4.19926	3.59383	4.22578e-08
Bd1795	hypothetical protein	0.730831	0.750991	0.123718	0.621146	0.543964	0.0051109
Bd1796	hypothetical protein	0.85184	0.855232	0.158436	1.73393	1.31189	0.0496824
Bd1797	hypothetical protein	0.974464	0.957664	0.412055	6.48174	5.57628	6.04731e-13
Bd1798	NolG efflux transporter	1.00628	0.946714	0.402377	4.62176	3.65783	8.88526e-08
Bd1799	hypothetical protein	1.09317	1.06968	0.394969	0.772938	0.650639	0.0252746
Bd1800	hypothetical protein	1.0806	1.07314	0.39684	0.811369	0.706034	0.0386164
Bd1802	putative high potential iron-sulfur protein (HiPIP)	0.935041	0.892918	0.134043	4.14725	3.65646	4.05687e-05
Bd1803	long-chain fatty-acid-CoA ligase	0.978626	0.980152	0.424125	3.09888	2.31833	0.000550132
Bd1804	hypothetical protein	0.847071	0.846733	0.204024	0.584208	0.440411	0.00540349
Bd1805	bacterioferritin comigratory protein	0.827477	0.820605	0.0575915	0.516417	0.284468	0.00375548
Bd1806	heat shock protein 90	0.961892	0.957283	0.364127	6.05141	5.20345	0.000327215
Bd1807	hypothetical protein	1.03253	1.00032	0.499495	1.59953	0.18697	0.000494839
Bd1809	hypothetical protein	1.01928	1.00046	0.49932	0.197234	0.07652	9.43259e-05
Bd1810	tryptophan 2,3-dioxygenase	1.04681	1.01296	0.479433	2.57205	1.95378	0.000159803
Bd1811	low specificity L-threonine aldolase protein	1.23725	1.13969	0.261964	0.700292	0.643342	0.00166976
Bd1812	formimidoylglutamase	1.12476	1.08412	0.297748	1.17487	0.999327	0.498602
Bd1813	hypothetical protein	1.0002	0.977132	0.458719	2.66261	1.96094	0.000979448
Bd1814	hypothetical protein	0.937206	0.942093	0.387554	2.95547	1.90861	0.000292
Bd1815	hypothetical protein	0.50382	0.489659	0.000157875	0.323228	0.319139	1.67817e-16
Bd1816	chloride channel protein	1.00835	1.01699	0.463221	1.11454	0.894012	0.26194
Bd1817	hypothetical protein	0.957627	0.985927	0.468619	1.40389	1.21851	0.09742
Bd1818	hypothetical protein	0.821748	0.830853	0.0820051	0.798009	0.63488	0.00572353
Bd1819	iron-sulfur cluster-binding protein	1.02898	0.993746	0.489364	0.96073	0.845139	0.208789
Bd1820	poly A polymerase	0.923876	0.874635	0.268404	1.79425	1.78351	0.00390553
Bd1821	hypothetical protein	0.946461	0.960112	0.42483	1.34692	1.28776	0.0851722
Bd1822	hypothetical protein	0.906194	0.90184	0.126974	0.965982	0.814764	0.118664
Bd1823	putative chemotaxis protein CheX	0.704411	0.649542	0.0111535	0.998713	0.792926	0.136909
Bd1825	chemotaxis protein CheY	0.720824	0.637032	0.0196879	0.946569	0.643266	0.022988
Bd1826	putative transcriptional regulator, LuxR family	0.590152	0.595146	0.0121174	1.04449	0.974954	0.384035
Bd1827	Acyl-CoA thioester hydrolase	0.815429	0.807654	0.0346075	3.70401	3.58159	9.16588e-06
Bd1828	Sensory transduction histidine kinase	0.885922	0.838579	0.249645	1.63248	1.30395	0.0499479
Bd1829	hypothetical protein	0.951521	0.961948	0.380255	0.264435	0.194162	7.75111e-05
Bd1830	hypothetical protein	0.819622	0.816396	0.135983	0.799794	0.721568	0.0334726
Bd1831	GTP-binding protein HflX	0.79077	0.799433	0.0666728	0.581127	0.466569	0.00613606
Bd1832	chromate transport protein	0.990387	1.0027	0.493823	1.63248	1.49515	0.0207028
Bd1833	malate dehydrogenase	1.04301	1.01182	0.480578	7.60696	7.72743	2.70455e-05
Bd1834	NADP-dependent malate dehydrogenase	0.838693	0.846887	0.245355	4.55396	4.4031	0.000115897
Bd1835	acetyl-CoA acyltransferase	0.885665	0.887808	0.202479	10.6796	9.74733	4.0623e-12
Bd1836	fatty oxidation complex, alpha subunit	0.785642	0.769924	0.029561	7.40718	6.01011	4.53835e-07
Bd1837	oxidoreductase	1.07949	1.02869	0.444446	1.02887	0.91981	0.223197
Bd1838	acetyltransferase	1.13627	1.11063	0.324007	0.913519	0.714244	0.0413159
Bd1839	hypothetical protein	0.913236	0.774243	0.127123	0.217976	0.194438	7.72996e-09
Bd1840	putative permease	1.04944	0.996637	0.495053	0.77304	0.44258	0.0129318
Bd1841	hypothetical protein	1.65935	1.58203	0.00916839	6.11698	4.88395	8.96209e-08
Bd1842	hypothetical protein	1.87251	1.75838	0.0301378	1.39635	0.517309	0.0465632
Bd1843	hypothetical protein	1.11599	1.08572	0.356239	1.4552	1.22532	0.124157
Bd1844	putative lysophosphatidic acid acyltransferase	0.941746	0.947852	0.367921	1.29263	1.17025	0.166608
Bd1846	hypothetical protein	0.703466	0.714918	0.111397	1.65697	0.728464	0.186182
Bd1847	hypothetical protein	0.884196	0.854408	0.169067	0.561851	0.50838	9.46116e-05
Bd1848	hypothetical protein	0.783468	0.792379	0.110167	1.69806	1.28854	0.0964883
Bd1850	3-hydroxybutyryl-CoA dehydrogenase	1.04837	1.06208	0.40276	5.24878	5.07806	2.50468e-07
Bd1852	hypothetical protein	1.00483	1.00174	0.496871	37.5382	31.8341	5.62931e-12
Bd1853	methylmalonyl-CoA mutase	1.07032	0.994195	0.488724	6.0902	5.29466	9.82306e-07
Bd1855	sensor protein kdpD	0.871751	0.881083	0.25742	0.45567	0.397258	0.000156776
Bd1857	putative transglycosylase-associated protein	0.871775	0.8815	0.221243	0.418815	0.375782	2.97232e-05
Bd1858	hypothetical protein	0.984855	0.736936	0.194184	0.272948	0.125891	0.000413725
Bd1859	hypothetical protein	1.55136	1.56555	0.00887792	4.84036	3.78832	5.23009e-07
Bd1860	Uncharacterized FAD-dependent dehydrogenase	1.13478	1.12528	0.325301	1.5838	1.35677	0.0148467
Bd1861	Phosphatidylserine decarboxylase proenzyme	1.07939	1.04961	0.409918	1.89932	1.62221	0.000360316
Bd1862	hypothetical protein	1.20161	1.10499	0.35386	0.384935	0.306929	2.19165e-05
Bd1863	6-pyruvoyltetrahydropterin synthase	0.988754	1.00245	0.494865	0.390877	0.282042	0.000157259
Bd1864	6-pyruvoyl-tetrahydropterin synthase, putative	1.05151	1.03518	0.422788	1.03361	0.797795	0.0839307
Bd1865	hypothetical protein	0.843483	0.890888	0.301333	0.562521	0.386749	0.00214525
Bd1866	putative ferrous iron transport protein A	0.970012	0.952436	0.392275	5.71225	2.23759	0.00245637
Bd1867	ferrous iron transport protein B	1.03955	0.984753	0.471212	1.47884	1.28818	0.0641475
Bd1868	putative glycosyltransferase	1.06489	1.0621	0.406827	1.07083	0.885145	0.229509
Bd1869	dTDP-glucose 4,6-dehydratase	0.972431	0.99187	0.487269	4.64781	3.7563	8.11889e-13
Bd1870	glucose-1-phosphate thymidylyltransferase	0.857443	0.857964	0.186769	3.39209	3.10394	1.50615e-08
Bd1871	lipopolysaccharide biosynthesis protein	1.03483	1.02645	0.398875	1.94111	1.87417	0.00232578
Bd1872	methyl accepting chemotaxis protein	0.859806	0.777886	0.0659378	1.21668	0.267702	0.00085031
Bd1873	putative methyl accepting chemotaxis protein	0.691346	0.591901	0.0273244	0.365689	0.316698	2.54059e-06
Bd1874	hypothetical protein	0.943873	0.936099	0.334387	3.40309	3.01396	0.000678543
Bd1875	putative protein secretion protein, HlyD family	1.04506	1.00701	0.487353	0.164703	0.140679	1.62084e-08
Bd1876	ABC-type multidrug transport system, ATPase component	1.00616	0.989127	0.481186	0.280942	0.192785	0.000500384
Bd1877	ABC transporter multidrug ATP-binding protein	1.1171	1.05771	0.351905	0.238395	0.198927	5.17014e-06
Bd1878	ABC-type multidrug transporter permease protein	0.875094	0.860735	0.19963	0.221229	0.204659	3.05259e-08
Bd1879	ABC-type multidrug transporter permease protein	0.842405	0.823458	0.191951	0.272986	0.176485	0.000576852
Bd1880	hypothetical protein	0.949247	0.913204	0.358379	0.289679	0.239656	8.70303e-06
Bd1881	hypothetical protein	1.04141	0.984532	0.478139	0.435913	0.396746	1.04861e-05
Bd1882	hypothetical protein	0.975493	0.868892	0.296082	0.203065	0.0913162	0.000989368
Bd1883	hypothetical protein	0.8544	0.834545	0.236061	3.08515	2.15081	0.000592772
Bd1884	hypothetical protein	1.11483	1.00242	0.49528	2.55642	2.25005	3.2611e-05
Bd1885	hypothetical protein	7.00988	6.99636	1.36866e-05	0.989457	0.449121	0.0128203
Bd1886	hypothetical protein	0.975662	0.885367	0.287224	0.477981	0.363349	0.00156232
Bd1887	2-oxoglutarate/malate translocator	1.01605	1.02605	0.445851	0.340242	0.265483	0.000297678
Bd1888	hypothetical protein	0.65744	0.619889	0.00125231	0.0621895	0.059572	4.19411e-11
Bd1889	hypothetical protein	3.65383	2.87536	0.0184113	0.358214	0.348068	4.12013e-06
Bd1890	hypothetical protein	1.16235	1.05531	0.408835	0.146918	0.128478	7.14231e-06
Bd1891	NtrC family transcriptional regulator	0.680175	0.672468	0.000557868	0.154941	0.151679	9.72701e-11
Bd1892	hypothetical protein	0.552967	0.557048	0.0490186	0.139172	0.0613936	1.20805e-05
Bd1894	hypothetical protein	0.922983	0.919009	0.180607	0.127019	0.122107	1.64968e-08
Bd1895	hypothetical protein	0.863754	0.841001	0.171692	0.441105	0.338272	1.98597e-05
Bd1896	hypothetical protein	1.22838	1.16278	0.221108	0.47742	0.376519	0.00111149
Bd1897	hypothetical protein	1.39947	1.33739	0.0359338	0.400573	0.369324	4.44782e-07
Bd1898	putative trypsin	2.10501	1.7921	0.00865396	0.944409	0.763041	0.0615926
Bd1899	Sensory transduction histidine kinase	1.14779	1.09813	0.260433	0.248488	0.226539	1.36901e-08
Bd1900	hypothetical protein	0.93711	0.916832	0.375513	0.426079	0.361893	0.00139662
Bd1901	hypothetical protein	0.918137	0.891475	0.322392	0.263806	0.206238	5.55315e-05
Bd1902	hypothetical protein	0.983687	0.978226	0.458516	0.421051	0.351368	9.59855e-05
Bd1903	peptidyl-prolyl cis-trans isomerase, FKBP-type	1.55103	1.45309	0.0632368	0.747179	0.690299	0.00252652
Bd1904	hypothetical protein	13.923	11.5861	0.00117909	0.647926	0.315701	0.000943447
Bd1905	hypothetical protein	1.51302	1.39971	0.0305675	0.62254	0.557958	0.00205222
Bd1906	hypothetical protein	1.02627	1.0134	0.476116	0.983478	0.852744	0.208581
Bd1907	hypothetical protein	0.971461	0.723107	0.343628	1.75328	0.36677	0.0486432
Bd1908	hypothetical protein	0.773434	0.592397	0.0702073	0.927322	0.368793	0.0182313
Bd1909	hypothetical protein	0.79132	0.724119	0.0254845	1.3413	0.896039	0.328646
Bd1910	hypothetical protein	0.882625	0.783494	0.118752	0.425711	0.221444	0.00306628
Bd1912	amino acid transporter	0.880759	0.887503	0.243592	0.214438	0.180526	1.10434e-06
Bd1913	hypothetical protein	0.860175	0.82576	0.103462	0.876596	0.78465	0.0425661
Bd1914	hypothetical protein	1.05326	1.01632	0.474531	0.266339	0.20607	4.14725e-06
Bd1915	putative outer membrane secretion protein	0.965183	0.9469	0.359615	0.37497	0.309284	4.52991e-05
Bd1916	hypothetical protein	2.34026	2.15557	2.59315e-05	1.80879	1.3416	0.0887817
Bd1917	hypothetical protein	1.05914	1.00748	0.48529	2.37404	2.24346	0.000491928
Bd1918	putative esterase	1.08757	1.07186	0.33545	4.62121	3.9793	2.81499e-07
Bd1919	fructose-1,6-bisphosphatase	1.03265	0.959855	0.426745	7.14525	6.22334	3.4833e-07
Bd1920	hypothetical protein	1.14581	1.03387	0.451924	0.595161	0.492035	0.00213469
Bd1921	hypothetical protein	0.664506	0.605819	0.00820008	0.164617	0.101222	3.5419e-05
Bd1922	hypothetical protein	0.903326	0.904507	0.289169	1.27274	1.14752	0.253595
Bd1923	putative polyketide cyclase	0.868688	0.881514	0.164467	4.72989	4.37038	8.36295e-10
Bd1924	hypothetical protein	0.955132	0.951053	0.416545	2.53594	2.34201	0.000136407
Bd1925	hypothetical protein	0.919325	0.887257	0.195419	0.45722	0.133549	0.000347316
Bd1926	succinate-semialdehyde dehydrogenase (NADP)	0.919562	0.891295	0.242314	1.13807	0.884176	0.283075
Bd1927	putative cell cycle protein	0.850536	0.843935	0.20358	1.0896	0.976279	0.443941
Bd1928	cell division protein	0.796571	0.724497	0.0433645	1.92385	1.68851	0.000208168
Bd1929	hypothetical protein	0.963136	0.956717	0.417105	9.60472	8.66157	3.64055e-11
Bd1930	hypothetical protein	0.824771	0.829233	0.10412	9.0623	3.86188	6.88901e-08
Bd1931	phosphoglucosamine mutase	0.954774	0.949216	0.313506	6.48975	5.0803	3.64987e-10
Bd1932	pyridoxal phosphate biosynthetic protein	0.926448	0.913194	0.288017	4.36028	3.72028	8.6078e-09
Bd1933	putative ATPase/GTPase	0.963767	0.928933	0.353385	2.54486	2.45758	0.000271843
Bd1934	putative endonuclease	1.98119	1.71244	0.00790436	0.985441	0.830894	0.103514
Bd1935	hypothetical protein	0.971329	0.966148	0.428552	0.221684	0.0897131	6.81406e-05
Bd1936	hypothetical protein	0.753775	0.769779	0.0371758	0.371653	0.290221	4.69542e-05
Bd1937	hypothetical protein	0.76403	0.751397	0.00437746	0.32985	0.247279	0.000126542
Bd1938	Cysteine desulphurase involved in Fe-S clsuter assembly	2.10324	1.70804	0.00531309	1.1198	0.747411	0.0739202
Bd1939	tRNA-methyltransferase	2.63843	2.08581	0.000482132	1.62809	1.30047	0.0403777
Bd1940	Fe-S oxidoreductase	2.13121	1.79402	0.00294271	2.05659	1.75252	1.68708e-05
Bd1941	ribonuclease III	1.69836	1.60848	0.000832649	3.04712	2.05559	1.21831e-05
Bd1942	GTP-binding protein Era	2.01314	1.64824	0.00507223	4.03488	3.32761	6.19953e-09
Bd1944	probable GTP-binding protein	1.76573	1.69537	0.00380277	3.36289	3.0618	6.66758e-09
Bd1945	sodium-dependent serine transporter	1.05511	0.971214	0.45816	1.39043	1.16201	0.1697
Bd1946	hypothetical protein	0.693039	0.577736	0.0316609	0.186443	0.180482	4.91926e-09
Bd1947	hypothetical protein	0.958704	0.988302	0.477635	1.32982	1.16725	0.255259
Bd1948	hypothetical protein	1.06662	1.01744	0.467338	4.37281	4.05617	9.95996e-07
Bd1949	hypothetical protein	0.956809	0.948889	0.4028	6.94503	4.73232	2.96328e-11
Bd1950	microcin C7 self-immunity protein	0.983056	0.934624	0.383194	4.49403	4.41658	7.86892e-07
Bd1951	D-alanyl-D-alanine carboxypeptidease, putative	0.942012	0.948222	0.325407	10.3289	7.8562	2.92386e-15
Bd1952	hypothetical protein	0.985593	0.964374	0.439884	5.12462	4.6886	2.32829e-08
Bd1953	hypothetical protein	1.00246	1.00006	0.499843	0.256236	0.20178	2.22864e-05
Bd1954	DNA mismatch repair protein	0.898862	0.875835	0.243795	2.70018	2.25136	0.000538712
Bd1955	protein-P-II uridylyltransferase	0.992617	0.966793	0.423975	1.88063	1.66996	0.00234795
Bd1956	hypothetical protein	0.964619	0.951897	0.245169	0.732853	0.635803	0.0433261
Bd1957	hypothetical protein	0.855458	0.853925	0.0641844	0.165221	0.0850895	2.02777e-06
Bd1958	hypothetical protein	0.979384	1.00087	0.498475	1.98973	1.74068	1.98368e-06
Bd1959	hypothetical protein	1.21051	1.16684	0.21004	5.35008	4.95122	5.54052e-12
Bd1960	hypothetical protein	1.08591	0.964881	0.451221	4.11239	3.3983	2.41482e-10
Bd1961	Regulator of cysteine desulfurase activity	1.10545	1.1076	0.29483	1.43335	1.09226	0.295859
Bd1962	putative V8-like Glu-specific endopeptidase	0.80985	0.802656	0.0283858	1.24225	1.09494	0.289221
Bd1963	hypothetical protein	0.772372	0.538869	0.118276	0.233686	0.176692	6.92614e-06
Bd1964	hypothetical protein	0.87261	0.886206	0.227358	23.8974	20.1038	1.48665e-09
Bd1965	hypothetical protein	1.26327	1.18646	0.187584	1.6453	1.38026	0.0828092
Bd1966	hypothetical protein	1.00828	1.02131	0.464402	1.08795	1.02692	0.427921
Bd1967	pseudouridylate synthase	0.938827	0.933865	0.351174	2.12837	1.87743	0.00022024
Bd1968	6-pyruvoyltetrahydropterin synthase	0.868612	0.883974	0.206865	2.05277	1.49559	0.0337447
Bd1969	oxidoreductase	0.882222	0.899959	0.238489	3.95576	3.3448	4.67212e-06
Bd1970	hypothetical protein	0.810902	0.788813	0.127381	0.179202	0.1492	3.00379e-08
Bd1971	hypothetical protein	1.02648	1.04311	0.395256	1.41188	1.10942	0.303507
Bd1972	ABC-type dipeptide/oligopeptide/nickel transport systems	1.14663	1.13442	0.292674	1.57507	1.18281	0.208874
Bd1973	butyryl-CoA dehydrogenase	0.951111	0.945355	0.370399	10.679	8.9461	3.16465e-11
Bd1974	hypothetical protein	0.835375	0.868705	0.327375	0.699159	0.672901	0.000879007
Bd1975	putative Zn-dependent protease	0.80441	0.810178	0.203329	0.506609	0.401389	0.00155368
Bd1976	hypothetical protein	0.867093	0.865996	0.056089	1.35734	0.958626	0.433447
Bd1977	hypothetical protein	1.13703	1.12881	0.270379	5.46902	5.29839	1.7104e-07
Bd1978	hypothetical protein	0.999736	0.976565	0.452694	1.09799	1.00005	0.499894
Bd1979	hypothetical protein	0.886053	0.841793	0.264704	1.09748	0.777889	0.0907761
Bd1980	cytochrome c biogenesis (thioredoxin)	0.828315	0.844617	0.240191	0.832538	0.745219	0.0181225
Bd1981	hypothetical protein	0.792347	0.696721	0.0471028	0.14104	0.122048	4.07301e-08
Bd1982	hypothetical protein	0.967455	0.989575	0.480713	2.08627	1.86975	0.000183929
Bd1983	ribonucleotide-diphosphate reductase small chain	0.92097	0.920918	0.223421	32.6843	29.5353	3.90247e-09
Bd1984	ribonucleoside-diphosphate reductase alpha chain	0.839361	0.852319	0.154313	33.1909	29.2289	2.87411e-08
Bd1985	putative Fe-S oxidoreductase	1.09546	1.07687	0.39679	1.45086	1.14296	0.169096
Bd1986	hypothetical protein	1.00455	0.995959	0.494952	0.868924	0.695749	0.019799
Bd1987	amino acid ABC transporter, periplasmic	1.04669	1.01967	0.458023	0.924752	0.838509	0.18559
Bd1988	hypothetical protein	1.2236	1.21584	0.173328	0.503322	0.335955	2.18956e-05
Bd1989	hypothetical protein	1.04113	1.01304	0.477346	0.446071	0.354426	4.94938e-05
Bd1990	putative auxin-regulated protein	1.39965	1.36831	0.062281	1.02021	0.770699	0.0872707
Bd1991	hypothetical protein	0.987059	0.985301	0.478902	1.39449	1.18507	0.242134
Bd1992	predicted exporter of the RND superfamily	1.15967	1.17229	0.260619	1.01106	0.676761	0.0731746
Bd1994	hypothetical protein	0.752739	0.700401	0.0179189	3.0362	2.59742	5.43696e-09
Bd1995	hypothetical protein	0.98147	0.986997	0.48026	0.338231	0.270088	2.99254e-06
Bd1996	hypothetical protein	1.0789	1.03773	0.420462	1.23777	1.19011	0.128028
Bd1997	putative flavoprotein	0.995497	0.981668	0.460839	5.97019	0.483	0.115641
Bd1998	KUP system, potassium uptake transmembrane protein	0.810041	0.817238	0.197941	2.51006	1.74458	0.0036564
Bd1999	patatin family protein	1.02745	0.987613	0.475857	0.430942	0.348365	0.000311652
Bd2000	hypothetical protein	0.896752	0.89401	0.358093	0.169675	0.152453	5.09425e-06
Bd2001	YCE I like family protein	0.891231	0.865788	0.0672919	8.91711	4.59409	0.000175137
Bd2002	hypothetical transmembrane ptotein yneE	0.978963	0.968685	0.452653	3.36062	3.09531	2.27861e-12
Bd2003	hypothetical protein	1.66637	1.46981	0.0121168	1.59803	0.93826	0.384801
Bd2004	hypothetical protein	0.726768	0.615513	0.033047	0.137527	0.133336	1.98614e-12
Bd2005	hypothetical protein	3.82088	3.65651	6.43644e-05	0.883348	0.85226	0.0507022
Bd2006	hypothetical protein	0.920774	0.933254	0.295192	0.814534	0.594826	0.0192012
Bd2007	serine hydroxymethyltransferase	0.857491	0.841636	0.179061	9.86273	9.05859	4.22668e-08
Bd2009	ribose 5-phosphate isomerase B	1.08444	1.07553	0.345764	3.13637	2.62467	0.000229912
Bd2010	3-oxoacyl-[acyl-carrier-protein] synthase II	0.929095	0.929249	0.245432	19.5607	18.527	3.78369e-07
Bd2011	hypothetical protein	1.02147	0.926135	0.345037	11.7311	11.2906	2.36108e-07
Bd2012	3-oxoacyl-(Acyl-carrier-protein) reductase	1.07343	1.05899	0.367658	5.45074	4.92835	7.21952e-08
Bd2013	malonyl CoA-acyl carrier protein transacylase	1.05528	1.04336	0.350817	1.93702	1.80066	0.000533507
Bd2014	3-oxoacyl-(acyl-carrier-protein) synthase III	1.44945	1.42373	0.00120339	4.69564	4.11402	4.77615e-07
Bd2015	50S ribosomal protein L32	2.39276	2.38693	5.70344e-06	8.90401	7.21458	3.08885e-06
Bd2016	hypothetical protein	2.03383	1.89369	0.00246741	1.47289	1.24547	0.0994011
Bd2017	beta-ketoadipate enol-lactone hydrolase	0.792773	0.651726	0.0613802	0.589046	0.482404	0.00179413
Bd2018	hypothetical protein	1.09287	1.04738	0.422917	0.250297	0.212243	8.12697e-07
Bd2019	solute carrier family 39 (iron-regulated transporter)	0.953249	0.903477	0.351412	0.598247	0.170601	0.022765
Bd2020	ABC-type transporter nitrate-binding protein	1.10273	1.08533	0.3008	3.86218	3.17575	6.73886e-12
Bd2021	ABC-type nitrate transporter, permease protein	0.825019	0.847872	0.202837	0.706319	0.400965	0.0285248
Bd2022	ABC-type nitrate transporter, ATP-binding protein	1.04931	1.02009	0.466582	2.46886	2.17892	2.75825e-09
Bd2023	hypothetical protein	1.03553	1.02441	0.401855	1.68589	1.25269	0.0829804
Bd2024	hypothetical protein	0.974795	0.956067	0.353059	0.060464	0.0565356	1.60913e-07
Bd2025	probable bacteriophage integrase or recombinase	0.913672	0.908092	0.21842	0.149609	0.108157	5.12088e-06
Bd2026	hypothetical protein	0.989806	0.996226	0.493678	1.48672	0.880455	0.282093
Bd2027	hypothetical protein	1.24372	1.19271	0.147677	4.13614	3.38398	3.10064e-08
Bd2028	leucine dehydrogenase	1.16832	1.16281	0.00346843	17.8168	13.6684	9.91934e-07
Bd2030	hypothetical protein	0.910767	0.905215	0.298118	13.7101	13.3688	3.50562e-10
Bd2031	putative lipoprotein	0.986465	0.914274	0.324359	6.69572	6.0813	5.7532e-07
Bd2032	hypothetical protein	0.967036	0.930695	0.27742	1.93599	1.65109	0.0191363
Bd2033	hypothetical protein	1.62934	1.36659	0.0567807	1.06546	0.662265	0.0375914
Bd2034	isopenicillin N epimerase	0.909204	0.849983	0.286068	2.96657	2.72912	8.05426e-10
Bd2035	hypothetical protein	1.26116	1.22179	0.156195	10.3924	9.48937	1.07448e-10
Bd2036	predicted exonuclease of the beta-lactamase family	0.910069	0.877074	0.232736	5.22898	4.1156	3.95007e-08
Bd2038	hypothetical protein	1.0327	1.0186	0.468647	2.53804	1.63494	0.00195605
Bd2039	hypothetical protein	1.03796	1.00235	0.496294	0.669168	0.631736	0.000552352
Bd2040	hydrolase, haloacid dehalogenase-like family	0.789393	0.798088	0.0680515	0.554388	0.532626	6.97454e-05
Bd2041	ABC polar amino acid transport system	0.929027	0.934356	0.306217	0.918918	0.666089	0.026921
Bd2042	hypothetical protein	1.18534	1.11537	0.280211	0.379994	0.325531	9.68942e-06
Bd2043	hypothetical protein	0.662712	0.662037	0.00269041	0.186184	0.118137	1.58325e-05
Bd2044	hypothetical protein	0.714164	0.69567	0.00256383	0.577671	0.342625	0.0201498
Bd2045	homoserine kinase	1.03085	1.03908	0.380989	1.45052	1.36878	0.00146593
Bd2046	hypothetical protein	0.954247	0.932637	0.30341	0.775283	0.660082	0.0137944
Bd2047	hypothetical protein	0.635953	0.564286	0.00617908	0.270643	0.210362	9.22525e-07
Bd2048	hypothetical protein	0.774955	0.770196	0.104926	0.179369	0.137626	3.45284e-06
Bd2049	hypothetical protein	0.978546	0.947707	0.390444	0.32155	0.252557	3.12631e-06
Bd2050	hypothetical protein	0.838403	0.858354	0.170727	0.644944	0.602633	0.00051018
Bd2051	hypothetical protein	0.784092	0.805935	0.208154	0.631683	0.571352	0.000346798
Bd2052	hypothetical protein	0.863692	0.880582	0.274548	11.0952	10.0105	2.69138e-10
Bd2053	component of the Tol biopolymer transport system	1.03597	1.01917	0.467077	3.55793	2.77858	3.2842e-09
Bd2054	hypothetical protein	0.679456	0.615627	0.00995273	0.556343	0.489356	5.74507e-06
Bd2055	hypothetical protein	1.11126	1.07048	0.360552	2.92428	2.73236	2.9164e-10
Bd2056	hypothetical RNA methyltransferase	1.02525	1.00433	0.490259	1.04992	0.792033	0.145292
Bd2057	hypothetical protein	0.987522	0.986444	0.463802	0.646153	0.356251	0.00359409
Bd2058	hypothetical protein	0.565585	0.548496	0.000367968	0.574784	0.524258	8.77848e-06
Bd2059	hypothetical protein	0.761172	0.760924	0.00309123	1.7359	1.38608	0.0503928
Bd2060	hypothetical protein	1.02528	0.921035	0.391227	0.257133	0.210571	2.16833e-05
Bd2061	hypothetical protein	3.25521	3.08043	0.0243679	4.03595	2.40472	8.36964e-06
Bd2062	hypothetical protein	0.64636	0.645924	0.000375065	0.91402	0.412636	0.00177394
Bd2063	hypothetical protein	0.961429	0.953589	0.377548	1.38606	1.26251	0.0367379
Bd2064	hypothetical protein	1.10636	1.06833	0.346697	4.51446	4.3555	3.37048e-05
Bd2065	hypothetical protein	1.17778	1.12875	0.175109	15.3577	14.5627	4.93265e-08
Bd2066	glutathione S-transferase family protein	0.959118	0.92783	0.356165	6.13277	4.97807	1.42742e-12
Bd2068	hypothetical protein	1.15195	1.0608	0.412741	1.71856	1.52496	0.00647801
Bd2069	hypothetical protein	0.888945	0.898445	0.274705	0.621125	0.498145	0.00232998
Bd2070	acetyl-CoA acetyltransferase	0.849564	0.83997	0.0247521	0.886429	0.637017	0.025999
Bd2071	transcriptional regulator, TetR family	0.788986	0.78456	0.205834	0.210602	0.164723	2.42068e-05
Bd2072	hypothetical protein	1.43705	1.43338	0.0570421	3.07804	2.37451	1.80148e-05
Bd2073	hypothetical protein	1.41438	1.3903	0.0123943	3.2885	2.89488	3.73523e-06
Bd2074	lkanal monooxygenase homolog yvbT	1.01824	0.987967	0.47724	0.735001	0.652291	0.000888552
Bd2075	D-ribose periplasmic binding protein	0.960762	0.978268	0.461304	0.690986	0.670203	0.0172402
Bd2076	hypothetical protein	0.749179	0.757427	0.0217923	2.14434	1.55755	0.0138554
Bd2077	hypothetical protein	0.778526	0.779553	0.0167693	2.93594	2.4236	0.00050379
Bd2078	hypothetical protein	0.839213	0.83046	0.194074	3.28055	2.97034	6.47463e-05
Bd2079	hypothetical protein	0.854046	0.857425	0.281205	0.492245	0.233021	0.00721478
Bd2080	GMP synthase	1.01521	1.02152	0.444966	8.09228	6.86636	3.98607e-08
Bd2081	similar to inosine-monophosphate dehydrogenase	0.927717	0.919824	0.25551	12.3417	11.3657	3.1546e-10
Bd2082	bacterial transferase family protein	0.937768	0.914783	0.337742	2.1208	0.879439	0.331219
Bd2083	alpha-beta hydrolase superfamily protein	0.835886	0.799149	0.149744	0.873438	0.784727	0.0725547
Bd2084	cation:proton antiporter	0.912435	0.866608	0.2584	0.997947	0.857062	0.214127
Bd2085	hypothetical protein	1.13495	1.12056	0.28959	0.873044	0.653876	0.047525
Bd2086	hypothetical protein	1.12601	1.05384	0.430575	1.55032	1.3668	0.0244451
Bd2087	hypothetical protein	1.22679	1.16247	0.25697	1.44107	1.23521	0.0854891
Bd2088	hypothetical protein	0.601057	0.54615	0.00197679	0.14984	0.0926653	1.96617e-05
Bd2089	amino acid ABC transporter, periplasmic amino acid-binding	0.964258	0.965914	0.429843	0.249058	0.190911	2.56001e-05
Bd2091	hypothetical protein	1.76436	1.71338	0.0022984	1.40325	0.932954	0.367311
Bd2092	hypothetical protein	1.19301	1.16984	0.16905	9.2647	6.88264	1.15242e-08
Bd2093	hypothetical protein	1.00281	0.974195	0.448241	3.84713	3.68913	1.48011e-05
Bd2095	probable acetyl-CoA acetyltransferase	0.887063	0.90481	0.298953	28.3896	26.3779	8.3444e-08
Bd2096	3-oxoacid CoA-transferase subunit A	0.917745	0.908707	0.317917	36.4655	25.9755	1.56027e-10
Bd2097	3-oxoacid CoA-transferase subunit B	0.951239	0.952836	0.398955	5.91171	4.82642	2.02441e-07
Bd2098	hypothetical protein	0.690795	0.643331	0.0113792	1.05972	1.03715	0.347108
Bd2099	hypothetical protein	0.824039	0.829581	0.0942152	3.14972	2.10026	0.000158448
Bd2100	hypthetical protein	0.525553	0.48483	0.00864505	0.216405	0.208315	8.98026e-14
Bd2101	hypothetical protein	0.63534	0.596989	0.00140455	0.141547	0.0972312	6.14892e-06
Bd2102	hypothetical protein	0.682976	0.629856	0.0138191	0.10502	0.0983758	3.57733e-11
Bd2103	hypothetical protein	0.917251	0.909667	0.347572	3.48804	2.87427	2.77226e-09
Bd2104	DNA-binding protein HU-alpha (HU-2)	1.00991	1.0267	0.439072	5.19172	4.98573	8.3643e-07
Bd2105	hypothetical protein	0.968329	0.966464	0.426527	1.8837	1.50563	0.00470948
Bd2106	hypothetical protein	0.865698	0.864049	0.202764	3.27789	2.73657	1.03742e-05
Bd2107	Thiol:disulfide interchange protein dsbA precursor	0.825095	0.843522	0.12177	5.55501	4.9553	5.67643e-14
Bd2109	hypothetical protein	0.676094	0.6315	0.00835129	0.102425	0.0889723	6.86717e-07
Bd2110	hypothetical protein	0.586284	0.564297	0.000175226	0.358706	0.306039	9.87426e-06
Bd2111	probable anti-sigma factor antagonist	0.807147	0.809435	0.0814483	0.706136	0.404384	0.00332414
Bd2113	organic solvent tolerance protein	1.08994	1.03696	0.447219	0.802025	0.693878	0.0617094
Bd2114	hypothetical protein	0.943537	0.931754	0.363026	0.414648	0.380307	7.57304e-06
Bd2115	hypothetical protein	0.989232	0.928076	0.398478	1.17106	0.962517	0.38469
Bd2116	ribonuclease HII (RNase HII)	0.998961	0.99241	0.477973	1.19787	1.11091	0.243474
Bd2117	50S ribosomal protein L19	1.55975	1.38791	0.0750876	2.07773	1.89758	0.000189929
Bd2118	hypothetical protein	1.2743	1.22855	0.193447	0.624425	0.529514	0.0103683
Bd2119	tRNA methyltransferase	1.0731	1.04539	0.395072	1.03456	0.804726	0.125677
Bd2120	putative 16S rRNA processing protein	1.71206	1.64082	0.000348589	1.38199	1.13155	0.246165
Bd2121	hypothetical protein	1.36213	1.3395	0.00313003	0.667086	0.572347	0.00717363
Bd2122	30S ribosomal protein S16	12.1022	9.42541	5.7435e-06	4.51544	4.48464	3.60559e-10
Bd2123	signal recognition particle protein	1.01335	1.0027	0.494765	1.62657	1.32206	0.0483848
Bd2124	hypothetical protein	4.88862	4.77209	0.000350059	3.38757	2.33538	8.17636e-06
Bd2126	hypothetical protein	1.02617	1.02386	0.4613	0.453038	0.320149	0.000410798
Bd2127	hypothetical protein	1.1142	1.1187	0.227104	1.79335	1.54715	0.000838703
Bd2128	ABC transporter integral membrane protein	0.771575	0.775226	0.0895413	2.81239	1.10106	0.374725
Bd2129	putative ATP-binding component of a transport system	1.02478	0.998842	0.49787	3.26055	2.85544	1.72064e-09
Bd2130	hypothetical protein	1.05215	0.929076	0.402066	1.86104	1.65148	0.00207894
Bd2131	hypothetical protein	2.37336	1.89842	0.0121575	2.25907	2.01528	9.49822e-05
Bd2132	hypothetical protein	1.03894	0.982017	0.458517	1.1745	1.0157	0.453114
Bd2133	hypothetical protein	0.887641	0.860858	0.0600137	0.264136	0.11574	3.04815e-05
Bd2134	hypothetical protein	1.56424	1.50593	0.000929303	3.28595	2.82806	9.76936e-11
Bd2135	probable Ca2? antiporter ChaA	0.914494	0.905625	0.30823	1.36912	1.09709	0.301176
Bd2136	SlyX protein homolog	1.1076	1.08577	0.273171	0.600736	0.508145	0.000645827
Bd2137	hypothetical protein	0.983581	0.960244	0.403813	1.47259	1.0125	0.46707
Bd2138	hypothetical protein	1.04204	1.00191	0.495915	0.694437	0.623683	0.0193193
Bd2139	two-component response regulator	0.824829	0.815624	0.121391	4.49981	3.98562	0.000117229
Bd2140	DNA polymerase III subunit epsilon	1.0933	1.09628	0.281533	7.70362	4.74402	1.0048e-08
Bd2141	two-component hybrid sensor and regulator	0.858426	0.719465	0.0932723	0.934826	0.485735	0.00600023
Bd2142	two-component sensor histidine kinase	0.927942	0.942342	0.3866	0.534607	0.477245	3.8648e-05
Bd2143	two-component response regulator	0.974695	0.927366	0.387833	0.469017	0.157717	0.00434533
Bd2144	ATP-dependent protease LA	0.9066	0.916833	0.276826	6.18536	5.90483	0.00275579
Bd2145	Sulfur deprivation response regulator	0.85943	0.861594	0.282063	0.435676	0.394812	1.78599e-05
Bd2147	hypothetical protein	0.631693	0.651468	0.00913454	0.0210015	0.014182	2.41107e-06
Bd2148	hypothetical protein	0.780272	0.778286	0.0146249	1.48304	1.1665	0.275136
Bd2149	nitroreductase family protein	1.15223	1.08065	0.345361	2.21478	2.00471	0.00219629
Bd2150	hypothetical protein	0.918676	0.918362	0.316562	4.24968	3.17037	2.70956e-09
Bd2151	fumarate hydratase, class I	1.07913	1.05292	0.415544	2.53369	2.2034	6.0617e-07
Bd2152	glycerol-3-phosphate transporter	2.19883	2.14121	3.97162e-05	18.6975	16.6722	1.11523e-17
Bd2153	putative universal stress protein	0.895144	0.850436	0.115145	0.416222	0.353352	5.37638e-06
Bd2154	two-component response regulator homolog	0.957299	0.956946	0.407054	6.33184	5.90061	0.00058274
Bd2155	putative transcriptional regulator	0.750866	0.688677	0.0211304	0.511244	0.450921	0.00308006
Bd2156	2-nitropropane dioxygenase	1.00536	0.993327	0.486704	1.82641	1.56879	0.0375094
Bd2157	hypothetical protein	0.889112	0.87837	0.217476	2.85813	2.36833	0.000175691
Bd2159	hypothetical protein	0.817505	0.780152	0.130124	1.93542	0.23239	0.0316606
Bd2161	putative permease	1.03993	1.00989	0.480193	1.6963	0.313923	0.0381285
Bd2162	hypothetical protein	1.07617	1.05446	0.408576	2.21787	0.984507	0.478134
Bd2163	sugar transport protein	0.904035	0.881731	0.262264	0.9101	0.812424	0.0381918
Bd2164	hypothetical protein	1.08617	1.05107	0.405098	2.2415	1.7564	0.00470832
Bd2165	hypothetical protein	0.959162	0.955619	0.370735	3.76229	3.4101	2.58565e-05
Bd2166	hydrolase (HAD superfamily)	0.800672	0.757723	0.0373948	1.90813	1.57189	0.0223738
Bd2167	putative PilL protein	0.781183	0.754772	0.0142364	0.378416	0.150395	0.00268149
Bd2168	hypothetical protein	1.02468	0.994907	0.490149	1.51233	0.650722	0.132554
Bd2170	putative hemolysins	0.935029	0.924235	0.239912	1.58874	1.42643	0.0657507
Bd2171	hypothetical protein	0.793973	0.765036	0.0208078	0.509794	0.107685	0.0119631
Bd2172	putative Na? exchange protein	0.922061	0.923778	0.358754	0.40117	0.342591	1.68023e-07
Bd2173	voltage-gated chloride channel family protein	0.768441	0.72818	0.0987883	0.562044	0.297205	0.0024745
Bd2174	butyryl-CoA dehydrogenase	0.80426	0.792997	0.00986948	14.0502	11.8622	6.65045e-10
Bd2175	hypothetical protein	1.68199	1.5272	0.0175938	16.5611	6.29922	3.40151e-06
Bd2176	hypothetical protein	1.04742	1.03283	0.398889	0.632267	0.467993	0.00574646
Bd2177	putative flagellar GTP binding protein	1.19068	1.09979	0.35645	0.26994	0.201106	4.42315e-06
Bd2178	hypothetical protein	1.24286	1.16276	0.197674	0.350943	0.28329	3.46921e-05
Bd2179	putative Rhs family protein	1.03402	1.00804	0.485484	0.343375	0.265124	0.000213131
Bd2180	hypothetical protein	1.06437	1.03405	0.435911	2.15902	0.61609	0.138444
Bd2181	hypothetical protein	0.830807	0.770184	0.192811	0.417518	0.307197	4.8458e-05
Bd2183	hypothetical protein	0.975269	0.985173	0.46459	0.491997	0.373067	7.63902e-05
Bd2184	signal transduction sensor histidine kinase	0.872764	0.840174	0.241519	0.519545	0.298259	0.00435901
Bd2185	hypothetical protein	1.0211	1.01039	0.479534	0.837206	0.711189	0.0248468
Bd2186	hypothetical protein	0.902563	0.83822	0.25234	0.71085	0.668426	0.00358566
[truncated: 1,588 more rows]

## Sheet: Predatosome-up in Bd, not in HI
Gene Number	Gene Name	Fold-Change 1 upon entry to bdelloplast	Fold-Change 2 upon entry to bdelloplast	T-test	Fold-Change 1 upon HI growth	Fold-Change 2 upon HI growth	T-test
Bd0007	hypothetical protein	1.37259	1.34968	0.0548088	0.498601	0.200562	0.00394565
Bd0011	hypothetical protein	2.62068	1.86318	0.0324554	0.934533	0.61568	0.0812133
Bd0040	radical activating enzyme	1.36343	1.27685	0.132202	0.897783	0.765369	0.0513872
Bd0087	GTP cyclohydrolase I	1.76395	1.53421	0.0415865	0.887207	0.772706	0.0624816
Bd0088	hypothetical protein	2.10142	1.8682	0.0101755	0.696241	0.347677	0.00379641
Bd0090	hypothetical protein	1.51	1.34581	0.0361218	0.404608	0.275364	8.51715e-05
Bd0096	hypothetical protein	2.25492	1.70717	0.0051898	0.464827	0.298306	6.51883e-05
Bd0136	transcription regulator homolog yacF	1.30505	1.26752	0.029627	1.15226	1.04696	0.386407
Bd0155	hypothetical protein	1.43757	1.41499	0.0110863	0.289503	0.123284	4.87528e-05
Bd0172	hypothetical protein	2.10738	2.10558	0.065644	3.06306	0.860928	0.267228
Bd0173	hypothetical protein	1.57564	1.44507	0.00714255	0.823026	0.660892	0.00354311
Bd0184	hypothetical protein	1.47954	1.50229	0.0135224	0.616981	0.409835	0.00834479
Bd0186	ABC transporter permease	1.30301	1.28244	0.00364003	1.05123	0.93782	0.3528
Bd0187	Iron-regulated ABC transporter ATPase subunit SufC	1.37779	1.37975	0.000743383	1.48502	1.16772	0.120782
Bd0188	Transport protein involved in the [Fe-S] cluster assembly.	1.51332	1.51284	0.00139261	1.64733	0.875105	0.256725
Bd0210	hypothetical protein	2.06753	1.82918	0.00200036	0.994973	0.613247	0.023016
Bd0271	rRNA methyltransferase	1.44222	1.31559	0.147956	1.27993	1.10092	0.27645
Bd0301	hypothetical protein	1.63535	1.62014	0.00225886	1.0503	1.00879	0.474128
Bd0355	putative arsenate reductase	1.35522	1.25978	0.219023	0.399027	0.390542	0.000258831
Bd0370	hypothetical protein	1.8778	1.64507	0.0451842	1.34124	1.1346	0.235415
Bd0382	hypothetical protein	1.38608	1.20855	0.0908544	0.70794	0.434147	0.00188209
Bd0401	hypothetical protein	4.46476	4.08052	0.00251776	4.60145	0.894363	0.338471
Bd0402	hypothetical protein	1.66108	1.64445	0.00224944	0.517048	0.459233	3.78558e-05
Bd0412	hypothetical protein	4.54383	4.33371	0.00225142	2.18674	0.965409	0.440861
Bd0413	hypothetical protein	4.57552	4.28193	0.00517224	1.09661	0.742825	0.0693075
Bd0414	hypothetical protein	5.09048	5.32098	0.00719393	2.10107	1.08987	0.355489
Bd0415	hypothetical protein	3.93162	3.86042	0.00644331	4.48189	1.26726	0.197832
Bd0416	hypothetical abductin-like protein	4.45115	4.08779	0.00394275	1.9562	0.983775	0.476393
Bd0417	hypothetical protein	4.66081	4.10618	0.000342468	2.04837	1.03753	0.440672
Bd0418	hypothetical protein	6.89132	6.88908	0.00152431	3.32202	1.25812	0.218848
Bd0419	putative Adventurous gliding motility protein V	5.2071	5.21158	0.000451103	4.98568	0.844465	0.297197
Bd0420	putative adventurous gliding motility protein R	7.83954	8.32407	0.00393145	3.66946	1.75841	0.0112542
Bd0434	hypothetical protein	4.54242	4.21858	0.0476236	0.834494	0.579957	0.051453
Bd0450	hypothetical protein	1.30612	1.24227	0.176609	2.0839	1.29816	0.0951695
Bd0453	hypothetical protein	1.53068	1.38375	0.0124689	0.437193	0.327661	0.00394285
Bd0487	hypothetical protein	7.4279	7.07896	0.000211651	1.22894	1.08283	0.272249
Bd0490	hypothetical protein	1.45011	1.20806	0.160033	1.8916	1.23711	0.136795
Bd0491	pseudouridylate synthase I	1.57736	1.48004	0.00759477	1.52769	1.14179	0.186589
Bd0553	hypothetical protein	5.51214	5.00248	5.59991e-05	1.31719	0.697877	0.0496948
Bd0601	putative ribosephosphate isomerase	5.86914	5.23788	0.0494323	0.870262	0.447725	0.0330449
Bd0602	hypothetical protein	4.36743	2.85619	0.0395829	0.718525	0.576893	0.00632318
Bd0603	hypothetical protein	4.10445	2.37964	0.025476	1.00178	0.847897	0.122782
Bd0607	hypothetical protein	1.71282	1.63507	0.0114123	1.8422	1.45014	0.025797
Bd0629	Trypsin	1.67269	1.65085	0.00125887	0.969913	0.805502	0.0930349
Bd0675	hypothetical protein	4.02414	3.2222	0.00294383	0.388792	0.257759	0.00126603
Bd0682	putative yir2 protein	1.56312	1.3182	0.0468425	0.650883	0.537566	0.000849796
Bd0695	hypothetical protein	2.08785	1.84562	0.00308516	0.443654	0.357863	1.87586e-05
Bd0697	putative actin-binding protein	1.62722	1.60724	0.00388692	0.630834	0.433411	0.0011003
Bd0701	hypothetical protein	1.55223	1.55366	0.00513553	0.699804	0.443951	0.000202771
Bd0730	hypothetical protein	1.43732	1.31158	0.079089	0.695883	0.501962	0.0100371
Bd0813	hypothetical protein	2.99195	2.87976	0.00902537	0.635271	0.430848	0.000170305
Bd0816	D-alanyl-D-alanine carboxypeptidase	5.43583	4.3046	0.00876674	1.0037	0.8764	0.170158
Bd0875	hypothetical protein	3.06693	2.89963	0.0492808	1.25245	1.0432	0.394556
Bd0886	hypothetical protein	5.12194	4.45356	0.00494187	2.59385	1.48539	0.0649007
Bd0925	hypothetical protein	1.30026	1.19076	0.262132	1.27391	0.346642	0.0297213
Bd0957	hypothetical protein	1.40698	1.24746	0.0684233	0.986362	0.708742	0.0829487
Bd0976	putative helicase	1.34825	1.18342	0.108615	0.804047	0.728814	0.0294462
Bd0977	hypothetical protein	2.14266	1.97978	0.0016408	1.20266	0.707491	0.0995562
Bd0993	putative secreted protein	2.46239	2.44011	0.0267845	4.66776	1.14067	0.308356
Bd1012	hypothetical protein	1.83128	1.5118	0.0363473	2.64123	1.36418	0.0658636
Bd1032	hypothetical protein	1.86494	1.57732	0.00905715	1.08218	0.82416	0.204708
Bd1038	hypothetical protein	1.37093	1.18317	0.166374	1.0955	0.920701	0.302104
Bd1044	hypothetical protein	2.43741	2.22323	0.00201182	3.4596	1.73066	0.0179955
Bd1045	hypothetical protein	3.38433	2.25393	0.00623416	3.92805	1.40804	0.087166
Bd1047	hypothetical protein	5.21832	5.00945	4.91684e-05	4.50712	1.37692	0.152775
Bd1086	hypothetical protein	1.35302	1.24094	0.106324	1.21881	0.940784	0.335478
Bd1120	hypothetical protein	1.37622	1.33091	0.0551631	1.0139	0.831645	0.180203
Bd1129	hypothetical protein	1.43231	1.24963	0.154212	0.416884	0.303659	0.000274037
Bd1175	nucleoside-diphosphate-sugar epimerase	2.22184	1.50399	0.0208615	1.52106	0.932364	0.354686
Bd1176	hypothetical protein	6.25469	6.10529	0.0106165	7.09629	1.98437	0.0148411
Bd1179	hypothetical protein	3.20631	2.30737	0.0339481	0.982137	0.879104	0.164415
Bd1180	hypothetical protein	4.30617	3.63211	0.0290176	1.57304	0.976813	0.456415
Bd1218	hypothetical protein	1.34553	1.25412	0.187501	0.544784	0.506685	2.71456e-05
Bd1219	hypothetical protein	1.30609	1.28777	0.164575	1.05272	0.953065	0.350858
Bd1249	hypothetical protein	4.12624	3.00138	0.000169659	1.04175	0.49242	0.00977604
Bd1256	hypothetical protein	1.35928	1.29525	0.148889	0.379759	0.285045	0.00116808
Bd1258	hypothetical protein	1.38781	1.23829	0.0455426	0.449915	0.349591	8.99485e-05
Bd1265	metallo proteinase related protein	1.56843	1.22014	0.124304	1.83931	1.39588	0.0426899
Bd1351	hypothetical protein	1.92814	1.54042	0.0540106	0.666314	0.587084	0.00216333
Bd1356	hypothetical protein	2.13393	1.79156	0.000403664	0.345019	0.330033	2.6882e-12
Bd1357	hypothetical protein	7.24276	5.58242	0.0118523	1.70166	0.391821	0.0242779
Bd1358	putative peptidoglycan-binding protein	3.79126	3.5555	0.00215347	1.50906	0.373108	0.0364012
Bd1359	hypothetical protein	1.30384	1.18941	0.107817	0.658222	0.576654	0.00488907
Bd1366	hypothetical protein	1.46317	1.37972	0.00790682	0.532909	0.466823	0.00039574
Bd1370	RNA helicase	1.45261	1.34553	0.0378156	1.10548	0.959895	0.391041
Bd1374	hypothetical protein	1.38699	1.20486	0.206631	0.448433	0.376233	4.92146e-05
Bd1387	hypothetical protein	1.38161	1.25025	0.0887666	0.545678	0.392845	0.00157135
Bd1399	hypothetical protein	1.30089	1.27127	0.0970844	1.15134	0.953187	0.345101
Bd1411	hypothetical protein	1.61971	1.3739	0.0429713	0.617712	0.435346	0.00339624
Bd1423	cell division protein FtsJ	1.50096	1.33956	0.100156	0.845717	0.731181	0.0672985
Bd1426	putative hydrolase	1.58621	1.4377	0.00300788	0.396616	0.22479	0.000108269
Bd1427	putative cysteine protease	1.96398	1.81085	0.000604025	0.979877	0.395405	0.00664358
Bd1444	Serine protease, subtilase family	1.38098	1.3229	0.0767383	1.12652	0.929509	0.379223
Bd1536	hypothetical protein	1.4356	1.29433	0.0516639	0.533818	0.439718	0.00214431
Bd1541	putative protease	2.22067	1.92408	0.000174211	1.19903	0.956158	0.419554
Bd1542	hypothetical protein	6.47908	6.47093	0.000301975	2.20477	1.11513	0.296564
Bd1569	putative DNA-directed RNA polymerase, omega subunit	1.59873	1.4845	0.00790994	1.46886	1.22578	0.178056
Bd1600	hypothetical protein	1.74657	1.52906	0.00297272	0.92473	0.794173	0.0560307
Bd1613	hypothetical protein	1.47336	1.29591	0.21674	0.239552	0.202735	4.68785e-06
Bd1626	isopentenyl pyrophosphate isomerase	1.30057	1.20147	0.223946	0.707361	0.530205	0.0194276
Bd1632	23S rRNA methyltransferase	1.54733	1.48089	0.0264747	0.749137	0.633879	0.0117659
Bd1634	putative response regulator	1.8953	1.57366	0.0400813	1.38156	1.17329	0.157287
Bd1649	putative aminopeptidase C	1.72345	1.24273	0.206032	0.300984	0.272536	4.3675e-07
Bd1788	hypothetical protein	1.43572	1.16179	0.170036	1.18522	1.06167	0.3769
Bd1842	hypothetical protein	1.87251	1.75838	0.0301378	1.39635	0.517309	0.0465632
Bd1885	hypothetical protein	7.00988	6.99636	1.36866e-05	0.989457	0.449121	0.0128203
Bd1889	hypothetical protein	3.65383	2.87536	0.0184113	0.358214	0.348068	4.12013e-06
Bd1897	hypothetical protein	1.39947	1.33739	0.0359338	0.400573	0.369324	4.44782e-07
Bd1898	putative trypsin	2.10501	1.7921	0.00865396	0.944409	0.763041	0.0615926
Bd1903	peptidyl-prolyl cis-trans isomerase, FKBP-type	1.55103	1.45309	0.0632368	0.747179	0.690299	0.00252652
Bd1904	hypothetical protein	13.923	11.5861	0.00117909	0.647926	0.315701	0.000943447
Bd1905	hypothetical protein	1.51302	1.39971	0.0305675	0.62254	0.557958	0.00205222
Bd1934	putative endonuclease	1.98119	1.71244	0.00790436	0.985441	0.830894	0.103514
Bd1938	Cysteine desulphurase involved in Fe-S clsuter assembly	2.10324	1.70804	0.00531309	1.1198	0.747411	0.0739202
Bd1990	putative auxin-regulated protein	1.39965	1.36831	0.062281	1.02021	0.770699	0.0872707
Bd2003	hypothetical protein	1.66637	1.46981	0.0121168	1.59803	0.93826	0.384801
Bd2005	hypothetical protein	3.82088	3.65651	6.43644e-05	0.883348	0.85226	0.0507022
Bd2033	hypothetical protein	1.62934	1.36659	0.0567807	1.06546	0.662265	0.0375914
Bd2091	hypothetical protein	1.76436	1.71338	0.0022984	1.40325	0.932954	0.367311
Bd2120	putative 16S rRNA processing protein	1.71206	1.64082	0.000348589	1.38199	1.13155	0.246165
Bd2121	hypothetical protein	1.36213	1.3395	0.00313003	0.667086	0.572347	0.00717363
Bd2195	hypothetical protein	3.98955	3.98975	0.000287472	0.583737	0.257496	0.000279284
Bd2258	hypothetical protein	1.624	1.3118	0.0745308	0.46503	0.370914	0.000749612
Bd2265	glutamine amidotransferase	1.69299	1.25185	0.135768	0.949291	0.856408	0.154728
Bd2288	hypothetical protein	1.56964	1.30905	0.0758788	0.903816	0.700077	0.0121165
Bd2301	hypothetical protein	2.48759	2.616	0.0369542	0.805675	0.50488	0.00419003
Bd2302	hypothetical protein	2.91061	2.90499	0.0422651	1.90787	1.29667	0.0820256
Bd2320	putative CarD-like transcriptional regulator	3.59984	3.54297	0.00225151	1.31735	1.19964	0.104781
Bd2327	hypothetical protein	2.16225	1.90085	0.00010258	0.612925	0.457289	0.000366805
Bd2332	hypothetical protein	1.38592	1.25851	0.0388514	0.728258	0.685054	0.00270725
Bd2333	hypothetical protein	1.54184	1.26553	0.127115	0.594801	0.525123	0.00108986
Bd2334	serin protease	1.45528	1.23501	0.188998	0.422728	0.385028	2.34936e-06
Bd2345	hypothetical protein	1.89047	1.47618	0.0237003	1.3168	1.03185	0.422968
Bd2364	hypothetical protein	2.23344	1.83868	0.0189542	0.71953	0.488349	0.0025211
Bd2365	hypothetical protein	2.40992	1.78195	0.0111634	0.871184	0.675387	0.0201474
Bd2380	hypothetical protein	1.81041	1.5734	0.00273329	0.291345	0.218702	1.71856e-05
Bd2381	hypothetical protein	1.56156	1.36471	0.0188871	0.783471	0.617437	0.0114173
Bd2382	hypothetical protein	1.59845	1.36336	0.032059	1.12911	0.741809	0.0665425
Bd2393	hypothetical protein	1.88147	1.63509	0.00118323	0.183101	0.0939192	9.33164e-06
Bd2398	hypothetical protein	3.01437	2.49683	0.00137962	0.594435	0.381957	0.00223118
Bd2401	hypothetical protein	1.38857	1.32344	0.141455	0.428668	0.340233	0.000122511
Bd2414	hypothetical protein	1.77387	1.7297	0.00441123	1.27912	1.09251	0.247133
Bd2425	hypothetical protein	3.0849	2.17664	0.00826395	0.865185	0.738679	0.0236737
Bd2429	hypothetical protein	2.33816	2.0227	3.72454e-05	1.46819	0.91529	0.315673
Bd2430	hypothetical protein	6.1058	4.68141	0.0200836	1.14194	0.690652	0.0718863
Bd2451	hypothetical protein	2.25102	1.60295	0.0112149	1.02289	0.671019	0.0315722
Bd2463	hypothetical protein	3.47473	3.38341	0.00716861	0.754566	0.379605	0.00393272
Bd2480	hypothetical protein	4.4102	3.78582	0.00162794	1.07392	0.71996	0.0461878
Bd2512	hypothetical protein	1.3285	1.20034	0.120782	0.495892	0.332329	0.000599532
Bd2537	hypothetical protein	1.49079	1.27577	0.0633269	1.26735	1.17563	0.224888
Bd2538	hypothetical protein	4.17955	3.21929	0.00663044	3.41164	1.65337	0.0133337
Bd2539	hypothetical protein	2.30311	1.87411	0.00138987	1.45533	0.727219	0.131991
Bd2553	hypothetical protein	1.33229	1.32598	0.0207085	0.207407	0.149725	3.93056e-05
Bd2629	hypothetical protein	2.13856	1.8398	0.00521877	0.617725	0.507666	0.000819264
Bd2637	PHB depolymerase	1.31035	1.25611	0.198275	1.53495	1.25663	0.0309738
Bd2645	uridine kinase	1.84412	1.68119	0.000595892	0.496252	0.393252	0.000768817
Bd2663	hypothetical protein	1.72873	1.4074	0.0285587	0.412141	0.2705	0.000474824
Bd2702	hypothetical protein	1.48892	1.38542	0.0239731	0.408222	0.289892	0.000877685
Bd2775	hypothetical protein	2.17413	2.0432	9.74195e-05	1.34761	1.02331	0.45278
Bd2776	hypothetical protein	1.59013	1.47741	0.025633	1.38548	1.06804	0.322548
Bd2802	hypothetical protein	1.56988	1.56699	0.00124031	2.08279	1.36941	0.0395957
Bd2806	hypothetical protein	1.33286	1.22653	0.103081	1.08132	0.686823	0.0622616
Bd2820	Pseudouridylate synthase, 23S RNA-specific	1.45263	1.33699	0.129394	0.864532	0.760226	0.0498631
Bd2822	hypothetical protein	4.14991	4.00093	0.00105118	0.372601	0.335417	4.90772e-06
Bd2839	hypothetical protein	1.38575	1.31905	0.023473	1.27445	0.985081	0.467036
Bd2850	putative secreted protein	1.5686	1.56981	0.0119657	0.532108	0.309704	0.00277095
Bd2862	hypothetical protein	2.6448	2.62903	1.45819e-05	1.227	1.14692	0.130957
Bd2878	hypothetical protein	1.39366	1.31731	0.0596226	1.32848	0.888853	0.274977
Bd2904	hypothetical protein	2.18898	1.95991	0.00974737	1.00238	0.92722	0.346574
Bd2922	hypothetical protein	1.56424	1.43866	0.0274909	1.11588	0.455347	0.00296744
Bd2940	hypothetical protein	3.29331	3.19586	0.0114528	1.03061	0.443417	0.0157737
Bd2986	hypothetical protein	1.51055	1.26572	0.13084	0.148184	0.120361	1.01129e-07
Bd2997	hypothetical protein	2.64106	2.24141	0.00054321	1.56599	0.914408	0.315278
Bd3045	capsule biosynthesis protein capA	1.37123	1.18554	0.189837	0.910185	0.744754	0.0251433
Bd3062	hypothetical protein	3.61631	3.45424	0.0207375	1.65529	1.00862	0.483361
Bd3063	Transcriptional regulator	2.1362	2.20789	0.0734174	3.81661	0.785047	0.172398
Bd3073	hypothetical protein	2.51656	1.919	0.0387648	2.19196	1.14649	0.281016
Bd3074	hypothetical protein	1.62139	1.38149	0.0226368	1.74186	0.768482	0.186358
Bd3094	hypothetical protein	2.03664	1.67777	0.00187503	0.86922	0.705631	0.0516356
Bd3133	hypothetical protein	2.44723	2.36563	0.0280868	0.87117	0.787482	0.065064
Bd3134	hypothetical protein	1.40022	1.35148	0.0450232	0.355266	0.284061	2.88783e-05
Bd3137	hypothetical protein	3.23168	2.77992	0.00448578	2.41062	1.40693	0.093169
Bd3155	hypothetical protein	4.60071	4.04127	0.0145636	0.70439	0.323867	0.000839126
Bd3162	putative kinase	2.06816	1.73317	0.0335742	0.815785	0.723885	0.00749202
Bd3170	hypothetical protein	3.60007	3.40491	0.0247981	0.588056	0.49026	8.07356e-05
Bd3176	hypothetical protein	7.42907	6.21992	0.0114883	2.23508	0.584564	0.0581074
Bd3194	hypothetical protein	1.31637	1.15908	0.189754	0.71513	0.681945	0.0110481
Bd3220	hypothetical protein	1.90584	1.69216	0.000995533	1.23221	1.24971	0.113175
Bd3221	hypothetical protein	2.62826	2.17366	0.00635973	0.834122	0.283747	0.0156482
Bd3238	Serine protease precursor	1.48166	1.3332	0.0445622	0.522067	0.452953	2.21365e-05
Bd3239	hypothetical protein	1.46013	1.30091	0.0393322	0.708422	0.488449	0.00478004
Bd3240	hypothetical protein	1.93281	1.57196	0.00692549	0.680034	0.617375	0.000870805
Bd3249	GTPase	2.03867	1.7471	0.039586	1.55646	1.1938	0.144809
Bd3276	hypothetical protein	1.60497	1.45809	0.0260552	1.03882	0.960366	0.370692
Bd3278	hypothetical protein	2.0903	1.94107	0.000188949	2.01188	0.802945	0.200774
Bd3279	putative polysaccharide deacetylase	3.62667	3.32063	0.00229585	1.30962	0.59033	0.0267595
Bd3280	hypothetical protein	2.71594	2.72715	0.000725268	0.407529	0.342077	1.24398e-05
Bd3285	hypothetical protein	3.23439	2.9181	0.000386887	0.87058	0.586831	0.0206238
Bd3338	hypothetical protein	1.91624	1.4644	0.0176863	1.5938	1.22866	0.124437
Bd3345	hypothetical protein	1.43675	1.5847	0.141459	0.951744	0.410319	0.00141077
Bd3357	heme biosynthesis	1.58859	1.57698	3.22984e-05	0.694635	0.514471	0.00593505
Bd3358	hypothetical protein	2.23277	2.03441	4.1675e-05	1.08446	0.850869	0.210976
Bd3359	sensory transduction histidine kinase	2.17546	2.11109	1.10218e-07	1.23955	1.03279	0.421349
Bd3360	probable transcriptional regulatory protein zraR	3.01751	2.98022	1.28316e-05	1.94869	0.827757	0.194784
Bd3376	hypothetical protein	2.1222	1.56147	0.032881	0.617625	0.30192	0.00285155
Bd3378	putative protein with metalloproteinase domain	3.57702	2.54964	0.00377164	1.37849	0.970688	0.435135
Bd3415	putative serine protease	2.45622	2.03232	0.00521037	1.34968	0.613379	0.0683257
Bd3416	hypothetical protein	2.18717	1.74704	0.00258175	0.772488	0.645587	0.00548117
Bd3418	hypothetical protein	1.35404	1.30743	0.113165	1.04009	0.998845	0.496647
Bd3440	hypothetical protein	1.99546	1.8554	0.00124549	0.616191	0.476703	0.00165952
Bd3443	hypothetical protein	1.49773	1.34961	0.0235186	0.446237	0.373711	5.89834e-05
Bd3459	D-alanyl-D-alanine carboxypeptidase	5.90997	5.98385	0.0216553	3.45749	0.760021	0.149714
Bd3460	hypothetical protein	2.57652	2.2011	0.00643187	1.75556	0.893007	0.312068
Bd3481	Secreted trypsin-like serine protease	2.49793	2.44515	0.000604611	1.2992	0.576271	0.0274744
Bd3482	Phosphotrypsin	1.67023	1.49573	0.0607454	1.17306	0.640869	0.0504167
Bd3506	hypothetical protein	1.78468	1.46994	0.0183366	1.38495	1.11436	0.2754
Bd3518	hypothetical protein	1.5265	1.39461	0.0178724	0.948123	0.864036	0.102582
Bd3520	hypothetical protein	1.53793	1.25817	0.0989432	0.354508	0.166699	0.0011354
Bd3533	serine esterase	2.30802	2.04187	0.000301204	1.20926	0.312609	0.00115719
Bd3534	carboxyl-terminal protease	1.97362	1.80945	0.000520714	0.533215	0.342196	0.000237129
Bd3552	hypothetical protein	1.34132	1.24467	0.208821	1.93853	1.11699	0.340563
Bd3568	hypothetical protein	2.15913	1.82004	0.000817344	0.409197	0.240634	9.72315e-05
Bd3575	putative soluble lytic murein transglycosylase	2.33829	1.97422	0.0032566	0.592814	0.49258	0.000810191
Bd3609	putative aminopeptidase	1.45059	1.26568	0.148147	1.411	1.11409	0.331391
Bd3615	hypothetical protein	1.53254	1.42667	0.068077	0.744568	0.573274	0.0210364
Bd3618	hypothetical protein	1.88731	1.71389	0.000799376	0.840807	0.453502	0.00467075
Bd3638	hypothetical protein	1.427	1.31631	0.10388	0.501284	0.421918	0.000219043
Bd3701	hypothetical protein	1.86125	1.85914	0.000407761	1.73903	1.27189	0.166092
Bd3702	hypothetical protein	5.07694	5.11768	0.000144838	2.28926	1.2351	0.152556
Bd3748	hypothetical protein	1.50646	1.43849	0.0081085	0.517843	0.351657	0.000204151
Bd3756	hypothetical protein	2.93641	2.30878	0.00768424	0.866639	0.550793	0.0131666
Bd3758	hypothetical protein	2.75537	2.3648	0.000139566	1.3783	1.21463	0.108416
Bd3768	hypothetical protein	2.30615	2.20341	0.000361361	0.984525	0.335984	0.00108206
Bd3769	hypothetical protein	9.03637	6.0655	2.97226e-05	0.856924	0.660105	0.0484193
Bd3812	hypothetical protein	1.91294	1.64036	0.0108488	1.2738	1.149	0.187277
Bd3823	hypothetical protein	1.59772	1.38022	0.0291103	1.64396	1.61239	0.0112607
Bd3838	hypothetical protein	1.63175	1.56449	0.0504334	0.622763	0.541887	0.00134238
Bd3842	outer membrane lipoprotein carrier protein	2.98759	2.84501	0.000389168	1.72791	1.21573	0.118249
Bd3868	hypothetical protein	1.42943	1.2579	0.0573623	0.768479	0.556022	0.0114039
Bd3910	tRNA modification GTPase	1.30348	1.20939	0.23805	0.737264	0.636375	0.00645901

## Sheet: Up in both Bd and HI
Gene Number	Gene Name	Fold-Change 1 upon entry to bdelloplast	Fold-Change 2 upon entry to bdelloplast	T-test	Fold-Change 1 upon HI growth	Fold-Change 2 upon HI growth	T-test
Bd0010	ATP synthase subunit C	1.72852	1.61528	0.00125707	4.01672	2.82951	0.000139425
Bd0032	30S ribosomal protein S6	6.54507	5.39559	0.000217105	11.5206	9.89573	6.74221e-13
Bd0033	hypothetical protein	2.76111	2.67144	6.68714e-05	34.5525	23.5828	2.33697e-14
Bd0034	50S ribosomal protein L9	3.6914	3.51227	1.44296e-05	6.19491	5.70672	1.57424e-05
Bd0035	Trypsin	1.42053	1.43778	0.0253414	7.04582	5.0248	8.78198e-06
Bd0039	site-specific DNA inversion stimulation factor	2.75121	2.49614	2.11936e-05	12.5428	11.1147	3.53759e-12
Bd0068	50S ribosomal protein L31	5.09891	4.94005	1.13956e-07	4.36004	3.20375	2.71566e-06
Bd0069	peptide chain release factor RF-1	1.54487	1.50347	0.0163881	5.31623	4.70099	9.84205e-09
Bd0074	hypothetical protein	1.52547	1.53606	0.0177763	22.3474	8.66412	0.000875319
Bd0097	chaperonin groES	1.91921	1.86904	0.000911643	12.4924	12.0191	1.20309e-05
Bd0099	60 KDA chaperonin	1.52772	1.5126	0.00100003	26.6931	25.1137	2.9125e-09
Bd0123	putative TPR domain protein	1.5876	1.58418	0.0224773	3.21411	2.54536	2.83085e-05
Bd0125	Competence protein ComL	1.61851	1.56577	0.00213847	3.45088	3.10471	3.25751e-07
Bd0137	GTP-binding elongation factor:elongation factor Tu domain	1.93522	1.68421	0.00392309	6.5265	5.74727	7.99762e-09
Bd0138	Nod factor export ATP-binding protein I	1.36092	1.15446	0.279175	7.14729	5.32802	1.51522e-10
Bd0223	putative regulator for granula-associated protein	5.28059	4.74866	9.09724e-07	5.44174	4.91534	6.99706e-10
Bd0235	ATP-dependent RNA helicase	1.37595	1.28421	0.12306	2.92149	2.31438	3.87282e-08
Bd0239	Ribosomal protein S21	2.15291	2.11161	4.98766e-07	1.72084	1.49608	0.000994129
Bd0240	hypothetical protein	1.64995	1.63906	0.0104406	7.421	5.80839	4.84208e-17
Bd0242	RNA polymerase sigma factor RpoD	1.79277	1.7876	8.66231e-05	4.82886	3.47957	2.14777e-06
Bd0269	hypothetical protein	1.56793	1.43412	0.0301156	3.88904	3.23215	0.000413484
Bd0312	glucose inhibited division protein B	1.32866	1.25578	0.176936	2.3794	2.15296	9.92147e-05
Bd0324	putative ATP-dependent RNA helicase	1.57506	1.45991	0.0106187	2.31082	1.9659	2.14469e-06
Bd0364	arginine decarboxylase	1.39661	1.34312	0.0570513	7.26313	6.31694	2.65894e-13
Bd0452	oxidoreductase	1.36652	1.27323	0.106373	11.477	9.78356	0.00206604
Bd0468	putative peptidoglycan GlcNAc deacetylase	3.76229	3.30644	0.00144061	8.1945	3.66181	1.39007e-05
Bd0492	50S ribosomal protein L13	8.43604	7.00189	1.64889e-07	6.6047	5.93382	1.38212e-11
Bd0493	30S ribosomal subunit protein S9	2.60905	2.58484	1.21785e-05	4.49411	4.01601	2.23803e-12
Bd0520	hypothetical protein	1.55309	1.49488	0.0391272	2.85164	1.96281	0.00117797
Bd0521	Serine protease	1.51074	1.34564	0.014309	1.80073	1.63251	0.00769129
Bd0554	hypothetical protein	1.33998	1.25827	0.105383	2.58317	2.2666	0.00240832
Bd0590	putative ferredoxin	1.8	1.7995	0.00286529	4.87815	4.78448	1.03351e-05
Bd0649	methionine aminopeptidase	1.5811	1.51236	0.0330247	2.41663	2.24199	4.03689e-09
Bd0652	hypothetical protein	2.88478	2.64628	2.60705e-06	5.41569	5.1268	3.29313e-06
Bd0683	glycine cleavage system protein H homologue	1.38247	1.34296	0.0669667	17.9389	17.1125	3.70377e-06
Bd0687	hypothetical protein	2.68611	2.68981	0.000443317	2.13481	1.51735	0.00651935
Bd0698	hypothetical protein	1.61627	1.40003	0.0613642	1.44226	1.33053	0.0316805
Bd0710	hypothetical protein	6.95902	5.65767	8.61417e-05	12.9228	11.8569	4.77265e-19
Bd0719	hypothetical protein	1.62293	1.54028	0.0295708	1.547	1.4742	0.00173417
Bd0733	hypothetical protein	2.46388	1.97503	0.000959628	13.6414	10.2875	1.2715e-08
Bd0734	Carbohydrate kinase, PfkB family	2.48914	1.93067	0.00138159	1.55928	1.30224	0.0447302
Bd0754	putative protease	1.31942	1.18894	0.205166	5.28231	1.96742	0.00122525
Bd0774	hypothetical protein	2.40116	2.42957	0.0033928	1.75532	1.55731	0.00136565
Bd0776	hypothetical protein	1.55378	1.52058	0.000116195	1.47942	1.29388	0.0204212
Bd0779	pyruvate dehydrogenase E2	1.30497	1.28576	0.0389775	10.8635	8.93838	8.52688e-08
Bd0923	putative collagenase	1.67411	1.49273	0.0346316	2.22328	2.049	1.34046e-05
Bd0926	putative methyltransferase	1.36972	1.28179	0.134026	1.85855	1.67934	0.0019811
Bd0928	malate dehydrogenase	1.33611	1.33191	0.00683092	14.3573	13.3581	2.07414e-08
Bd0940	30S ribosomal protein S18	3.47111	3.41967	2.144e-05	4.58525	3.89309	0.00226045
Bd0941	50S ribosomal protein L24	4.85132	4.67855	2.3576e-05	5.16901	3.92725	5.14425e-08
Bd0946	putative N6-adenine-specific DNA methylase	3.7864	2.93448	0.00059681	3.97028	3.22537	1.87054e-08
Bd0947	putative branched-chain amino acid aminotransferase	2.12948	1.79428	0.00212505	3.72869	2.14171	0.000176832
Bd0948	putative Polyketide synthase	2.70222	2.04248	0.00154398	4.36061	2.42994	0.00029155
Bd0956	hypothetical protein	1.74903	1.48262	0.0120817	3.13973	2.30207	0.000600274
Bd0965	hypothetical protein	3.24029	2.79265	0.000442508	2.12914	1.40514	0.0469953
Bd0974	3-methyl-2-oxobutanoate dehydrogenase	1.35092	1.32283	0.0474202	10.9423	10.0764	1.28225e-07
Bd0983	hypothetical protein	9.68969	8.42857	0.00235033	3.85925	3.5027	0.000137329
Bd0987	elongation factor EF-2	1.63791	1.43306	0.0245493	29.4433	27.2044	8.83783e-18
Bd0994	serine protease SplA	2.47412	2.12401	0.00443536	5.75102	2.52502	0.000800168
Bd0995	ABC transporter ATP-binding protein	1.52214	1.27141	0.119993	5.18722	4.23537	4.80998e-14
Bd1046	hypothetical protein	4.6116	3.52111	0.00153929	11.5608	4.3794	0.000125673
Bd1061	histidinol-phosphate aminotransferase	1.33347	1.28788	0.0271115	3.27431	2.78717	1.28319e-09
Bd1066	30S ribosomal protein S1	7.00929	5.9366	1.96898e-05	22.4539	21.2271	1.66335e-11
Bd1072	hypothetical protein	4.47226	4.22248	0.000286027	3.73823	2.42501	2.21298e-06
Bd1098	putative regulatory protein	2.06568	1.98249	0.000127682	4.54084	3.52462	1.19833e-06
Bd1103	hypothetical protein	2.45307	2.31252	7.4986e-05	3.80704	3.34874	1.83657e-08
Bd1148	hypothetical protein	1.63096	1.35279	0.135334	22.4271	17.846	0.000605928
Bd1149	hypothetical protein	3.08553	2.748	4.58753e-05	4.26325	3.01579	0.000827417
Bd1156	hypothetical protein	3.98995	4.23095	0.0295717	7.04411	3.85702	0.000123402
Bd1181	putative periplasmic protein YcbB	3.70945	3.62889	0.0443758	2.88956	2.62384	0.000217382
Bd1183	hypothetical protein	3.10021	2.33064	0.042911	3.25843	1.73084	0.0112461
Bd1221	ABC-type dipeptide transport system, ATPase component	1.61893	1.60458	0.00945026	4.36283	4.00191	1.25973e-06
Bd1235	hypothetical protein	8.32533	8.05733	3.85972e-06	2.72927	2.7472	1.32437e-05
Bd1244	hypothetical protein	2.90784	2.71052	1.47779e-05	5.14411	3.88659	1.99555e-09
Bd1264	3-isopropylmalate dehydrogenase	1.30469	1.27094	0.108807	6.75161	5.55479	5.00074e-11
Bd1266	hypothetical protein	2.54795	2.48957	0.0285006	3.31464	1.87336	0.000662633
Bd1282	hypothetical protein	2.30211	1.81513	0.00109935	1.71471	1.56506	0.000925224
Bd1307	hypothetical protein	1.34468	1.33619	0.0683346	3.88929	3.52907	1.22518e-12
Bd1339	S-adenosyl-L-homocysteine hydrolase	1.37527	1.349	0.00108799	12.8624	8.23443	2.66488e-15
Bd1354	hypothetical protein	1.54562	1.41999	0.0477245	3.27529	2.96006	7.6524e-05
Bd1361	hypothetical protein	1.82411	1.62664	0.00449709	3.59312	2.47255	0.000184771
Bd1390	tryptophan halogenase	2.40159	1.87819	0.00113497	1.86166	1.67793	2.22779e-06
Bd1391	putative trypsin	2.74961	2.44731	6.76412e-06	2.26342	1.83493	3.36678e-05
Bd1394	ATP-dependent RNA helicase	1.36059	1.32989	0.0853097	1.51164	1.41783	0.000427028
Bd1395	nucleic acid binding protein	1.5007	1.34674	0.0602793	4.03841	3.44932	9.57072e-12
Bd1397	putative RNA-binding protein	2.27112	2.21522	1.43341e-05	4.12008	3.75857	2.05413e-07
Bd1412	ATP-dependent RNA helicase	2.26848	2.14896	8.141e-07	3.26401	2.82352	5.4198e-06
Bd1467	30S ribosomal protein S20	4.36223	4.11885	4.67569e-06	1.88712	1.72523	0.000223908
Bd1505	Acetoacetate metabolism regulatory protein atoC	1.50692	1.4499	0.0338102	2.12183	1.94243	9.59186e-05
Bd1517	hypothetical protein	2.31734	2.02244	0.0145564	5.89446	1.95619	0.00334547
Bd1545	hypothetical protein	1.4856	1.49002	0.010188	3.98769	3.61909	1.1751e-05
Bd1546	transcription elongation factor NusA	1.39789	1.39074	5.10199e-05	10.7542	7.11027	1.15914e-12
Bd1550	30S ribosomal protein S15	3.66522	3.62305	4.13889e-05	8.75364	8.06235	1.5293e-08
Bd1551	polyribonucleotide nucleotidyltransferase	2.01523	1.98074	4.17591e-05	12.4454	11.6047	1.08555e-16
Bd1553	deoxyuridine 5'-triphosphate nucleotidohydrolase	1.42033	1.25676	0.15616	3.10397	2.57831	8.1637e-09
Bd1573	L-lysine 6-monooxygenase	1.3473	1.18543	0.27045	1.78334	1.51386	0.0127973
Bd1586	hypothetical protein	3.09481	1.84799	0.00422815	2.38385	2.4306	0.00622602
Bd1624	50S ribosomal protein L35	3.5565	3.56049	0.00036871	13.1292	10.5469	7.78801e-08
Bd1625	50S ribosomal protein L20	4.24355	4.17247	2.48349e-06	12.3659	10.0634	2.08822e-09
Bd1633	hypothetical protein	1.5983	1.51021	0.0145265	2.00393	1.73288	0.00106015
Bd1636	Methyltransferase gidB	1.90382	1.81174	0.0018542	1.65296	1.38522	0.0255869
Bd1743	hypothetical protein	1.93525	1.78836	0.00167159	5.91248	5.48651	0.000314782
Bd1779	Inosine-5-monophosphate dehydrogenase	1.48228	1.30704	0.151919	5.6741	4.81725	1.61739e-09
Bd1783	hypothetical protein	2.12136	1.72794	0.0025892	5.16694	4.11081	1.81161e-05
Bd1784	hypothetical protein	1.38515	1.2577	0.222227	1.48185	1.36115	0.00786549
Bd1789	hypothetical protein	2.00269	1.46154	0.0204673	5.26157	3.28287	0.000423942
Bd1841	hypothetical protein	1.65935	1.58203	0.00916839	6.11698	4.88395	8.96209e-08
Bd1859	hypothetical protein	1.55136	1.56555	0.00887792	4.84036	3.78832	5.23009e-07
Bd1916	hypothetical protein	2.34026	2.15557	2.59315e-05	1.80879	1.3416	0.0887817
Bd1939	tRNA-methyltransferase	2.63843	2.08581	0.000482132	1.62809	1.30047	0.0403777
Bd1940	Fe-S oxidoreductase	2.13121	1.79402	0.00294271	2.05659	1.75252	1.68708e-05
Bd1941	ribonuclease III	1.69836	1.60848	0.000832649	3.04712	2.05559	1.21831e-05
Bd1942	GTP-binding protein Era	2.01314	1.64824	0.00507223	4.03488	3.32761	6.19953e-09
Bd1944	probable GTP-binding protein	1.76573	1.69537	0.00380277	3.36289	3.0618	6.66758e-09
Bd2014	3-oxoacyl-(acyl-carrier-protein) synthase III	1.44945	1.42373	0.00120339	4.69564	4.11402	4.77615e-07
Bd2015	50S ribosomal protein L32	2.39276	2.38693	5.70344e-06	8.90401	7.21458	3.08885e-06
Bd2016	hypothetical protein	2.03383	1.89369	0.00246741	1.47289	1.24547	0.0994011
Bd2061	hypothetical protein	3.25521	3.08043	0.0243679	4.03595	2.40472	8.36964e-06
Bd2072	hypothetical protein	1.43705	1.43338	0.0570421	3.07804	2.37451	1.80148e-05
Bd2073	hypothetical protein	1.41438	1.3903	0.0123943	3.2885	2.89488	3.73523e-06
Bd2117	50S ribosomal protein L19	1.55975	1.38791	0.0750876	2.07773	1.89758	0.000189929
Bd2122	30S ribosomal protein S16	12.1022	9.42541	5.7435e-06	4.51544	4.48464	3.60559e-10
Bd2124	hypothetical protein	4.88862	4.77209	0.000350059	3.38757	2.33538	8.17636e-06
Bd2131	hypothetical protein	2.37336	1.89842	0.0121575	2.25907	2.01528	9.49822e-05
Bd2134	hypothetical protein	1.56424	1.50593	0.000929303	3.28595	2.82806	9.76936e-11
Bd2152	glycerol-3-phosphate transporter	2.19883	2.14121	3.97162e-05	18.6975	16.6722	1.11523e-17
Bd2175	hypothetical protein	1.68199	1.5272	0.0175938	16.5611	6.29922	3.40151e-06
Bd2196	twin-argine protein translocase component	3.19615	2.85007	0.000456791	2.81316	2.2332	0.00190045
Bd2201	transcription elongation factor GreA	1.52349	1.43971	0.0193743	3.82752	2.95785	8.95853e-07
Bd2236	queuine tRNA-ribosyltransferase	1.4031	1.13174	0.328568	1.55843	1.47373	5.96951e-05
Bd2237	S-adenosylmethionine:tRNA ribosyltransferase-isomerase	1.45141	1.33183	0.0947554	1.87472	1.48859	0.00313254
Bd2298	hypothetical protein	6.59462	6.66211	3.54766e-05	1.51899	1.33809	0.0418192
Bd2349	hypothetical protein	1.83374	1.61254	0.00485118	4.09438	3.70062	6.43219e-07
Bd2353	hypothetical protein	1.34811	1.33856	0.00592639	3.43788	2.75738	5.09814e-07
Bd2354	THIF family protein	1.30161	1.29456	0.0140518	4.28076	2.99151	9.09231e-09
Bd2359	hypothetical protein	4.145	3.20579	3.75474e-05	2.71652	2.43606	5.50901e-08
Bd2361	hypothetical protein	5.42185	4.15386	0.00259272	6.74136	2.88572	0.000100809
Bd2410.1	ribosomal protein L33	7.74718	7.0447	1.78648e-05	7.732	4.17241	1.3025e-10
Bd2411	deoxycytidine triphosphate deaminase	2.20483	2.18896	3.80728e-05	8.22044	7.04433	8.49113e-13
Bd2427	hypothetical protein	14.4246	11.0341	4.80882e-05	5.112	4.99575	2.28109e-14
Bd2428	serin protease	2.59924	2.3271	7.58817e-05	2.72044	2.21555	0.000165448
Bd2478	hypothetical protein	2.64437	2.37701	1.06256e-05	9.06123	7.27957	1.11019e-13
Bd2535	putative serine protease	2.2544	1.99721	0.000686321	2.00599	1.88474	3.26676e-06
Bd2704	ribose-phosphate pyrophosphokinase	1.40559	1.38081	0.00794628	5.74089	5.4362	1.87547e-05
Bd2705	50S ribosomal protein L25	2.37369	2.15087	4.99233e-05	13.9835	11.8239	2.66522e-12
Bd2715	hypothetical protein	1.75726	1.77456	0.00308638	1.59789	1.27169	0.0865505
Bd2803	hypothetical protein	1.5945	1.5261	0.0596025	1.90541	1.69197	0.000389232
Bd2804	hypothetical protein	1.64274	1.49884	0.0491046	3.85473	2.82131	2.71395e-05
Bd2805	hypothetical protein	1.9489	1.78418	0.00752128	1.89605	1.72933	0.0101777
Bd2835	hypothetical protein	1.5258	1.43267	0.0823781	1.77579	1.23015	0.198271
Bd2848	lactoylglutathione lyase	1.62405	1.38289	0.0619647	3.33558	2.65114	1.06633e-08
Bd2949	50S ribosomal protein L17	2.61163	2.50458	5.73878e-05	8.53576	7.41911	2.39764e-06
Bd2950	DNA-directed RNA polymerase alpha subunit	7.39164	6.13982	3.37521e-06	34.4956	28.1257	1.9665e-12
Bd2951	30S ribosomal protein S4	6.39718	5.66168	1.89487e-05	15.3402	13.5255	1.53132e-08
Bd2952	30S ribosomal protein S11	4.48452	4.26836	2.40994e-06	73.3909	35.7648	9.38534e-17
Bd2953	30S ribosomal protein S13	5.77583	5.31039	1.7732e-06	41.4553	30.3319	3.33069e-18
Bd2953.1	ribosomal protein L36	15.8017	9.24659	3.40043e-07	19.6314	16.0082	2.57701e-15
Bd2954	adenylate kinase	2.15999	2.10224	0.00139593	6.16817	5.36522	1.17164e-08
Bd2955	preprotein translocase SecY	2.53973	2.48247	7.42998e-05	19.351	16.3339	2.12131e-12
Bd2956	50S ribosomal protein L15	5.9896	5.11419	3.75253e-05	25.8985	13.0765	2.90825e-16
Bd2957	hypothetical protein	6.34815	6.02795	5.36401e-07	32.8122	22.4799	5.17443e-13
Bd2958	30S ribosomal protein S5	7.12021	6.20566	3.17563e-05	18.842	15.9174	2.12894e-17
Bd2960	50S ribosomal protein L18	8.46127	7.03733	9.48251e-08	50.1723	44.6506	1.54231e-15
Bd2962	50S ribosomal protein L6	5.87245	5.45715	4.99697e-06	51.0296	46.0929	7.40137e-20
Bd2963	30S ribosomal protein S8	6.08509	5.80513	0.000104291	35.3136	23.6502	4.71805e-11
Bd2964	50S ribosomal protein L5	7.07731	6.21565	6.84693e-06	31.8097	30.9002	2.97655e-18
Bd2965	50S ribosomal protein L14	11.0505	8.84378	1.79115e-05	28.2153	25.4227	1.951e-16
Bd2967	30S ribosomal protein S17	9.60749	8.44758	4.06116e-06	28.5657	24.616	3.30262e-15
Bd2968	50S ribosomal protein L29	14.028	9.06374	8.30043e-06	19.8142	16.2688	1.2803e-16
Bd2969	50S ribosomal protein L16	6.23987	5.39724	2.118e-05	17.6235	16.3012	9.2141e-27
Bd2970	30S ribosomal protein S3	9.28161	7.16637	8.04488e-07	2.58641	1.64099	0.000390355
Bd2971	50S ribosomal protein L22	5.92052	5.61825	1.36141e-07	50.1207	43.4209	4.21342e-18
Bd2972	30S ribosomal protein S19	7.06824	6.19107	2.67275e-06	22.1363	19.9512	8.69983e-11
Bd2973	50S ribosomal protein L2	8.9183	5.62362	7.1756e-06	73.0548	59.8258	4.45986e-17
Bd2974	probable 50S ribosomal protein L23	4.43741	4.37292	5.78895e-07	24.77	24.2049	1.04828e-11
Bd2975	50S ribosomal protein L4	5.48896	4.70093	3.50791e-07	27.2352	25.293	4.41825e-11
Bd2976	50S ribosomal protein L3	4.89835	4.66669	1.33967e-06	33.995	31.1971	1.15913e-11
Bd2978	30S ribosomal protein S10	7.76873	6.27384	0.000507217	19.4598	16.491	2.18821e-08
Bd2980	30S ribosomal protein S7	6.66018	5.94257	3.69413e-05	30.4652	20.4731	2.11583e-15
Bd2981	30S ribosomal protein S12	4.2287	4.15964	2.25662e-06	38.5693	30.3876	4.03901e-10
Bd2984	DNA-directed RNA polymerase beta chain	1.62649	1.61955	0.00416157	27.709	23.8442	1.67112e-13
Bd2987	50S ribosomal protein L7/L12	4.77225	3.52328	0.000300538	18.1183	16.2464	2.36076e-10
Bd2989	50S ribosomal protein L10	8.91867	4.68854	5.54e-05	67.8161	39.6882	1.63972e-19
Bd2990	50S ribosomal protein L1	4.76738	4.48175	9.5735e-06	27.8134	26.8509	1.31435e-10
Bd2991	50S ribosomal protein L11	6.93138	5.06825	2.02231e-06	12.8058	4.68244	4.71226e-09
Bd2992	transcription antitermination protein	1.63714	1.65007	0.0148106	13.4592	11.5083	2.12297e-11
Bd2994	translation elongation factor Tu	4.14573	2.87295	0.00123953	20.644	12.0854	2.59779e-19
Bd2995	RNA methyltransferase, TrmH family, group	1.59225	1.54578	0.00379302	4.265	3.81103	2.49456e-06
Bd3000	hypothetical protein	4.3314	4.08378	8.27581e-05	8.72691	6.16779	3.51769e-10
Bd3037	riboflavin synthase beta chain	1.71179	1.64047	0.00165674	7.24238	6.32382	1.94813e-13
Bd3038	GTP cyclohydrolase II / 3,4-dihydroxy-2-butanone 4-phosphate synthase	1.4909	1.42985	0.0138228	5.40425	4.50656	2.75088e-10
Bd3039	riboflavin synthase subunit alpha	1.69441	1.62283	0.00282133	3.91404	3.79847	1.60768e-06
Bd3154	hypothetical protein	4.68139	3.43394	0.00104301	4.1266	3.68934	4.36324e-06
Bd3219	hypoxanthine-guanine phosphoribosyltransferase homologue	1.37948	1.36167	0.0200375	6.50724	5.57245	1.50204e-09
Bd3270	methylase for 50S ribosomal subunit protein L11	1.90399	1.86981	0.00041767	2.89453	2.10924	6.83195e-06
Bd3271	hypothetical protein	1.30062	1.28761	0.0339284	2.40957	1.56782	0.0195757
Bd3296	hypothetical protein	1.65139	1.62366	3.85806e-05	1.89662	1.70029	0.00166108
Bd3333	hypothetical protein	4.54209	4.12117	3.15105e-05	3.69009	3.11381	2.65269e-05
Bd3334	hypothetical protein	2.79371	2.4806	1.19113e-05	2.73648	2.10178	0.000317976
Bd3380	hypothetical protein	5.56977	4.48163	0.0229267	9.64368	2.76196	0.00106575
Bd3394	two component response regulator	1.48227	1.50072	0.0323925	1.48946	1.38338	0.00016214
Bd3417	hypothetical protein	1.41442	1.40573	0.000355847	1.5451	1.28601	0.0622112
Bd3472	hypothetical protein	3.63604	3.33521	6.73638e-05	1.44726	1.29633	0.00794229
Bd3486	3-deoxy-7-phosphoheptulonate synthase	1.55413	1.53134	0.0100634	3.81639	3.05589	9.77704e-07
Bd3487	ubiquinone/menaquinone biosynthesis methyltransferase	1.443	1.43818	0.0123538	7.28721	6.42458	2.55257e-07
Bd3543	4-hydroxyphenylpyruvate dioxygenase	1.46779	1.41639	0.00112182	5.43572	4.53101	2.86674e-08
Bd3616	probable spermidine synthase	1.81912	1.75571	0.0156474	3.60465	3.20001	5.8465e-07
Bd3637	ABC transporter ATP-binding protein	1.50649	1.31844	0.104679	1.64382	1.48657	0.00365495
Bd3728	hypothetical protein	1.31282	1.21258	0.0549045	1.77676	1.62646	0.0133394
Bd3741	hypothetical protein	2.72702	2.6468	0.00424586	2.65689	2.42662	7.88249e-05
Bd3743	hypothetical protein	1.64607	1.55586	0.0134498	10.0604	9.35559	1.26179e-15
Bd3759	hypothetical protein	1.49871	1.41895	0.039251	2.4349	2.12817	5.61479e-06
Bd3764	trigger factor	1.44596	1.42826	0.0030222	5.75213	4.82547	2.44653e-07
Bd3767	hypothetical protein	2.07833	1.97632	0.000383336	3.11075	1.7198	0.0201547
Bd3780	30S ribosomal protein S2	2.32091	2.12155	0.000311489	9.30718	8.59594	5.47702e-07
Bd3782	elongation factor Ts	2.30383	2.14046	0.00137464	39.629	34.7982	7.59914e-19
Bd3783	hypothetical protein	1.82807	1.85531	0.00249745	30.9392	27.2989	1.00332e-12
Bd3784	hypothetical protein	1.34163	1.34001	0.0215568	10.9028	8.59404	4.42698e-15
Bd3821	hypothetical protein	1.71528	1.59386	0.0323662	1.73008	1.50458	0.0138805
Bd3822	hypothetical protein	2.52531	2.26714	0.0303214	1.73295	1.56927	0.00281366
Bd3826	hypothetical protein	2.80021	2.48714	4.14741e-05	1.67445	1.3612	0.0462514
Bd3827	hypothetical protein	2.99375	2.93069	0.000424608	3.9459	3.54261	7.18108e-06
Bd3834	DNA polymerase III alpha subunit	1.34922	1.24065	0.15025	1.79566	1.60491	0.00101591
Bd3841	hypothetical protein	2.58848	2.49196	9.19721e-06	2.97968	1.41049	0.0286789
Bd3846	probable nicotinate-nucleotide adenylyltransferase	1.7344	1.56897	0.0154672	6.26222	5.22751	1.48203e-07
Bd3847	GTP-binding protein	2.51535	2.40976	5.38889e-05	2.93592	2.09798	4.68076e-05
Bd3848	50S ribosomal protein L27	3.87415	3.8328	0.000102524	7.08903	5.92613	2.36764e-07
Bd3849	50S ribosomal protein L21	6.4308	5.76955	7.10297e-07	7.58081	5.79535	8.61031e-10
Bd3896	ATP synthase epsilon subunit	1.73452	1.71909	0.00382719	4.09002	3.11213	2.13845e-06
Bd3897	ATP synthase subunit B	2.00784	1.96252	0.000679719	47.1436	36.4498	2.89527e-11
Bd3898	ATP synthase gamma chain	2.03569	1.96403	0.000164859	15.4273	13.6932	2.37485e-11
Bd3899	ATP synthase subunit A	2.13804	2.13899	4.48662e-06	41.9332	31.7658	3.99282e-12
Bd3900	ATP synthase, delta (OSCP) subunit, ATP synthase, delta (OSCP) subunit	1.5474	1.54968	0.00101902	11.4204	10.8879	1.01375e-16
Bd3902	ATP synthase B chain	1.39919	1.39001	0.0148663	11.1131	7.90156	1.04601e-10
Bd3903	ATP synthase B chain	1.88935	1.84381	1.84172e-05	10.3909	7.3373	1.79092e-11
Bd3909	glucose-inhibited division protein A	2.32043	2.02677	0.000643059	2.00166	1.85762	7.38002e-07
Bd3911	highly similar to B. subtilis Jag protein	1.64243	1.62019	0.0128322	4.54819	3.97483	9.55357e-14
Bd3913	ribonuclease P protein component	2.04393	2.02911	0.000443015	5.1906	4.01927	4.67353e-08
Bd3913.1	ribosomal protein L34	5.97594	5.93796	1.57436e-05	11.0526	7.04744	7.49627e-08

## Sheet: Up in HI, not Bd
Gene Number	Gene Name	Fold-Change 1 upon entry to bdelloplast	Fold-Change 2 upon entry to bdelloplast	T-test	Fold-Change 1 upon HI growth	Fold-Change 2 upon HI growth	T-test
Bd0002	DNA polymerase III, beta subunit	1.11496	1.05344	0.394635	3.47621	2.57436	6.4106e-08
Bd0003	DNA repair and genetic recombination protein	1.12682	1.12324	0.328951	1.68428	1.35147	0.0130635
Bd0004	DNA gyrase subunit B	0.931534	0.931199	0.2914	11.7611	8.97557	7.80907e-10
Bd0005	DNA gyrase subunit A	0.937703	0.923342	0.316996	7.43978	6.80911	4.38243e-10
Bd0006	hypothetical protein	1.06091	1.02345	0.451265	1.98156	1.77776	0.000130167
Bd0009	ATP synthase F0, A subunit	1.11106	1.12376	0.199526	8.87607	5.18564	5.33543e-08
Bd0014	hypothetical protein	1.22311	1.17441	0.284	1.89875	1.78426	0.00110387
Bd0015	pyridoxal phosphate biosynthetic protein	1.05152	1.0602	0.394474	1.56586	1.4539	0.00699068
Bd0017	survival protein SurA precursor	0.979259	1.00112	0.497598	4.23016	4.17384	2.44145e-06
Bd0018	Parvulin-like peptidyl-prolyl isomerase	0.80772	0.831991	0.22429	3.21085	3.00083	4.85356e-06
Bd0019	hypothetical protein	0.819146	0.778307	0.021101	1.98682	1.92202	2.17459e-08
Bd0021	Electron transfer flavoprotein alpha-subunit	1.01006	1.00716	0.475868	11.5334	9.77828	1.39585e-12
Bd0022	electron transfer flavoprotein beta-subunit	0.948669	0.94847	0.156651	17.6165	16.0808	1.23099e-10
Bd0024	putative cytochrome B subunit	0.886021	0.901025	0.227965	27.5873	25.9174	5.63587e-12
Bd0025	succinate dehydrogenase	0.963492	0.968424	0.390076	15.3566	13.5964	8.67216e-11
Bd0026	succinate dehydrogenase	1.01563	1.02088	0.455859	6.0965	5.65454	1.29748e-08
Bd0038	hypothetical protein	1.1473	1.12128	0.30253	6.95502	6.24767	1.45709e-07
Bd0041	cell division protein FtsK	0.959879	0.976986	0.450029	1.90317	1.78288	4.12253e-06
Bd0042	hypothetical protein	0.784523	0.650739	0.140663	22.6087	20.2327	8.15283e-07
Bd0043	hypothetical protein	1.0145	1.01205	0.47726	2.58509	2.42631	8.83989e-05
Bd0044	hypothetical protein	1.1586	1.12801	0.248288	6.75081	4.67181	1.1827e-05
Bd0045	hypothetical protein	0.823202	0.823753	0.0470263	2.0589	1.94611	0.00386724
Bd0046	dihydrodipicolinate synthase	0.978801	0.968592	0.440708	7.33294	6.4786	1.33328e-08
Bd0047	hypothetical protein	0.927813	0.937468	0.39822	12.6443	10.9684	6.52961e-08
Bd0048	hypothetical protein	1.00265	0.98884	0.458428	2.39116	1.86758	0.00068725
Bd0049	transaldolase	0.905662	0.908245	0.199056	26.1292	23.0481	1.34445e-09
Bd0050	hypothetical protein	0.98463	0.963258	0.410051	5.08053	4.83476	2.54211e-06
Bd0052	hypothetical protein	0.917226	0.880583	0.204285	3.5154	2.97896	2.87688e-09
Bd0054	hypothetical protein	0.88726	0.878615	0.174227	2.68627	2.41757	1.08018e-07
Bd0055	hypothetical protein	0.999546	0.990637	0.483569	4.95252	3.99816	8.6347e-06
Bd0056	hypothetical protein	0.989992	0.963182	0.411926	2.17819	2.16806	0.00236095
Bd0059	glutamyl-tRNA(Gln) amidotransferase, A subunit	0.928778	0.931608	0.353187	3.19929	2.91858	1.56932e-06
Bd0060	aspartyl/glutamyl-tRNA amidotransferase subunit B	0.979508	0.967211	0.436168	3.54683	2.88742	7.98506e-08
Bd0061	hypothetical protein	1.00996	0.96764	0.431781	8.12871	5.93838	4.95788e-09
Bd0063	hypothetical protein	0.777119	0.73903	0.00999353	1.77934	1.72075	0.000502746
Bd0065	transcription termination factor Rho	0.958843	0.954964	0.389597	2.48795	2.35135	0.000493965
Bd0070	HemK protein	0.986936	1.01134	0.478423	2.9249	2.54212	7.37224e-10
Bd0071	UDP-N-acetylglucosamine enolpyruvyl transferase	1.1204	1.14448	0.267637	2.52321	2.17823	0.000137583
Bd0076	hypothetical protein	0.73566	0.74445	0.0321337	3.67096	3.34494	3.34716e-05
Bd0077	seryl-tRNA synthetase	0.970851	0.988703	0.473203	5.47557	4.32552	4.35631e-06
Bd0078	hypothetical protein	0.947724	0.939284	0.411152	3.35961	2.7931	8.98675e-06
Bd0085	cytidine/deoxycytidylate deaminase family protein	1.01893	1.01051	0.483357	1.42012	1.22492	0.0935621
Bd0095	hypothetical protein	0.969638	0.92349	0.331362	1.6971	1.54654	0.000396974
Bd0103	hypothetical protein	0.719194	0.686283	0.002472	3.37601	2.0276	0.000542476
Bd0122	hypothetical protein	1.04756	1.03447	0.367249	2.99181	2.42766	0.000391672
Bd0127	Acetylornithine/succinyldiaminopimelate aminotransferase	0.676413	0.646085	0.00381465	11.5072	9.80427	1.51649e-19
Bd0129	Succinyl-diaminopimelate desuccinylase	0.959118	0.982312	0.46144	2.25025	1.99594	0.00153128
Bd0130	arginine N-succinyltransferase	0.785699	0.793524	0.13991	6.60009	5.71581	6.05081e-16
Bd0131	succinylglutamic semialdehyde dehydrogenase	0.805262	0.807286	0.010231	8.67593	7.03068	1.2602e-11
Bd0132	hypothetical protein	0.888835	0.840459	0.253212	3.11693	2.89801	1.04431e-08
Bd0133	hypothetical protein	0.917115	0.930383	0.318492	1.42995	1.34557	0.0201201
Bd0134	aspartate kinase III	0.870319	0.866313	0.300373	1.9384	1.83458	0.000570225
Bd0135	hypothetical protein	1.02473	0.972544	0.458616	1.9461	1.77983	0.00217726
Bd0140	putative Purine nucleoside phosphorylase	0.971167	0.91744	0.354027	1.5654	1.32183	0.0727136
Bd0141	penicillin-binding protein	0.932406	0.916879	0.352184	1.71951	1.60091	0.0177295
Bd0142	dihydroflavonol-4-reductase	1.01455	1.00415	0.491744	2.90289	2.38472	6.37323e-06
Bd0146	hypothetical protein	0.965839	0.957824	0.428255	2.63315	2.35779	1.76402e-05
Bd0147	hypothetical protein	0.9546	0.963378	0.39298	1.50415	1.33675	0.0884327
Bd0152	hypothetical protein	1.0018	1.00026	0.499316	1.8579	1.36558	0.0576251
Bd0153	mannose-1-phosphate guanyltransferase	0.976493	0.961703	0.425931	1.70579	1.5394	0.0140337
Bd0154	hypothetical protein	0.892385	0.882813	0.224161	2.73673	2.56578	5.708e-05
Bd0159	excinuclease ABC subunit A	0.951161	0.959274	0.423516	2.43447	2.38923	0.000388978
Bd0160	penicillin-binding protein 1A	0.871468	0.878006	0.154137	2.30019	1.98697	0.000216158
Bd0162	large-conductance mechanosensitive channel	0.9187	0.921659	0.158364	4.4466	3.59017	1.04792e-05
Bd0163	hypothetical protein	0.818468	0.796528	0.0226966	14.1658	10.3982	3.36212e-15
Bd0169	carboxyl-terminal protease	0.694332	0.584614	0.0719591	1.82312	1.46232	0.0213615
Bd0176	hypothetical protein	1.26067	1.1619	0.2703	2.2396	2.14226	0.000304024
Bd0177	peptidyl-prolyl cis-trans isomerase	1.01343	1.01184	0.464501	7.65681	6.41721	1.62377e-06
Bd0179	Adventurous gliding motility protein W	1.04023	1.03333	0.40036	3.73685	3.4214	5.84565e-08
Bd0180	TonB-like protein	0.946038	0.965501	0.434335	4.03939	3.69942	1.03173e-05
Bd0181	Adventurous gliding motility protein V	0.788972	0.783955	0.00454667	6.28967	5.05445	9.60253e-09
Bd0182	Adventurous gliding motility protein X	0.889381	0.894848	0.200926	6.85821	6.84408	1.27274e-07
Bd0197	exodeoxyribonuclease VII, large subunit	1.01467	0.952254	0.420806	2.94833	2.94643	0.000661446
Bd0198	exodeoxyribonuclease VII, small subunit	1.03111	0.981335	0.468864	16.1099	14.2263	9.82707e-07
Bd0199	geranyltranstransferase	0.898563	0.892934	0.294561	7.40575	6.81059	4.02524e-06
Bd0201	alpha-beta hydrolase superfamily protein	0.8413	0.864074	0.216507	4.09556	2.85998	3.09876e-05
Bd0202	aminopeptidase P	0.931745	0.919051	0.329725	1.64005	1.53841	0.0340047
Bd0206	hypothetical protein	0.99502	0.94973	0.408001	2.93785	2.82661	0.000396543
Bd0208	hypothetical protein	0.892569	0.89859	0.277538	3.49574	3.36935	1.88329e-06
Bd0211	rod shape-determining protein mreB	0.965457	0.96993	0.384915	5.37116	4.74246	7.80611e-08
Bd0234	anthranilate synthase component II	0.921778	0.936395	0.364854	2.35256	2.14967	4.39058e-05
Bd0237	hypothetical protein	0.978988	0.952886	0.416416	2.59029	2.51882	2.30885e-06
Bd0238	hypothetical protein	1.10648	1.0819	0.358083	2.27936	1.86015	0.000774033
Bd0241	DNA primase	1.18292	1.12986	0.209428	1.38452	1.23132	0.149957
Bd0244	hypothetical protein	1.13203	1.12066	0.180077	2.28042	1.99588	0.000148567
Bd0254	excinuclease ABC subunit C	0.930772	0.909357	0.345969	1.58884	1.4258	0.0400203
Bd0255	similar to ATP dependent helicase	1.11788	1.08489	0.387093	2.09085	1.84811	0.00136084
Bd0260	hypothetical protein	0.759415	0.758216	0.000475238	6.12195	5.26621	1.0221e-08
Bd0262	chemotaxis protein	1.01243	0.997199	0.487016	3.38399	3.04575	1.50105e-06
Bd0266	glycine cleavage system protein H homologue	0.958005	0.909422	0.201163	9.37182	8.84969	6.18703e-19
Bd0267	hypothetical protein	1.0929	1.11211	0.317349	32.082	32.276	2.89703e-09
Bd0272	translocase	1.056	1.0487	0.265095	11.7713	11.2564	5.74842e-08
Bd0273	hypothetical protein	0.841429	0.838366	0.135857	4.26659	3.63503	4.27519e-06
Bd0278	hypothetical protein	1.11914	1.10596	0.242572	2.09371	1.84871	0.00455797
Bd0282	putative lysophospholipase	0.882843	0.860265	0.273568	1.90771	1.82446	5.99881e-05
Bd0284	hypothetical protein	0.923773	0.927129	0.216331	9.74799	5.52272	2.46016e-11
Bd0285	SCO1/SenC family protein	0.942476	0.940508	0.332115	3.03414	2.46208	0.000360739
Bd0286	cytochrome c oxidase, subunit II	1.00067	1.01133	0.470791	20.5664	17.2003	3.57741e-15
Bd0287	cytochrome c oxidase subunit I	0.901109	0.887641	0.0945248	24.7009	22.9386	1.84516e-13
Bd0288	cytochrome c oxidase subunit III	0.890314	0.898229	0.192189	32.0613	21.0228	1.4262e-10
Bd0289	hypothetical protein	0.928825	0.920163	0.352257	8.15943	6.5522	7.0837e-08
Bd0293	hypothetical protein	0.739881	0.740258	0.0147301	18.4188	15.5758	7.69799e-08
Bd0294	Fumarylacetoacetate hydrolase family protein	1.05221	1.03295	0.403536	8.96101	8.77491	3.2289e-08
Bd0295	hypothetical protein	0.66348	0.607459	0.00921775	1.98509	1.87964	6.28187e-07
Bd0296	putative lipoprotein	0.961831	0.921713	0.356741	4.37898	3.54791	1.08346e-05
Bd0297	bifunctional penicillin-binding protein	1.06724	1.03353	0.449442	2.4026	2.18844	0.000509429
Bd0298	putative stress-induced protein OsmC	1.04978	1.01406	0.479068	4.42707	4.26992	5.48978e-07
Bd0299	two-component response regulator	1.08176	1.03825	0.428633	2.27066	2.15628	7.82097e-08
Bd0305	quinone oxidoreductase	0.93693	0.905398	0.283416	1.91527	1.79623	1.56602e-06
Bd0306	carboxypeptidase	0.976653	0.972323	0.445565	2.56403	2.19153	0.000350674
Bd0307	streptomycin resistance protein	0.961132	0.930556	0.38711	2.13722	1.75414	0.00123334
Bd0315	thiol peroxidase	0.820256	0.822394	0.0438466	3.09369	2.06158	0.0021573
Bd0318	hypothetical protein	0.911538	0.879528	0.298347	33.7369	17.7907	6.30076e-07
Bd0319	hypothetical protein	1.04024	0.952197	0.427663	2.67029	2.31248	0.00207079
Bd0322	D-amino acid dehydrogenase	1.03531	1.02208	0.449141	1.57688	1.46391	0.00195873
Bd0326	putative vitamin B12 transport protein	1.00047	1.00692	0.485504	10.5921	9.16479	4.54949e-06
Bd0327	hypothetical protein	0.728642	0.733832	0.032067	1.83452	1.37711	0.0580832
Bd0334	hypothetical protein	0.966241	0.971692	0.391542	2.09062	1.55199	0.0283755
Bd0336	FKBP-type peptidyl-prolyl cis-trans isomerase	1.18067	1.17222	0.0800297	6.97573	6.9267	7.45835e-06
Bd0338	hypothetical protein	0.996066	1.00106	0.497848	3.7333	3.14326	8.3341e-07
Bd0339	RNA-binding protein	0.624819	0.532887	0.0433384	2.16099	1.85238	0.000216734
Bd0341	ABC-type transporter, ATP-binding protein	1.12797	1.10636	0.286979	2.87246	2.50035	0.000208492
Bd0342	ABC-type transport system, permease component.	0.924011	0.894889	0.31681	3.21822	2.14559	0.00113423
Bd0344	putative translation factor related to Sua5	1.09238	1.07095	0.370066	1.9335	1.68301	0.00844277
Bd0356	putative arginase (Fragment)	1.16878	1.15517	0.182028	4.18097	3.56903	2.86114e-06
Bd0357	ABC-type Dipeptide transport protein, periplasmic	1.22564	1.20987	0.00289578	22.2528	17.015	4.28509e-14
Bd0358	peptide ABC transporter, permease protein	1.14235	1.15551	0.234577	8.41126	7.88627	1.77872e-12
Bd0360	Dipeptide transport system permease protein	1.07951	1.05575	0.407362	4.61956	3.81385	9.84986e-12
Bd0365	leucyl-rRNA synthetase	0.937581	0.938866	0.367222	5.98958	5.07088	5.3328e-07
Bd0373	hypothetical protein	0.786035	0.79026	0.0208248	2.84805	2.21369	0.000179795
Bd0381	O-methyltransferase	0.931727	0.938083	0.349136	2.80354	1.58154	0.00443484
Bd0385	hypothetical protein	0.931989	0.924737	0.369637	2.51118	1.92893	3.28137e-05
Bd0394	pyruvate dehydrogenase E1 component	1.28037	1.26276	0.0344664	21.9266	19.9588	2.78712e-09
Bd0404	acetyl-CoA acetyltransferase	0.848096	0.84948	0.0213724	7.05543	4.21213	3.14343e-11
Bd0405	3-ketoacyl-acyl carrier protein reductase	0.978746	0.963263	0.388355	6.89287	5.87911	3.72753e-09
Bd0406	hypothetical protein	0.947795	0.939803	0.399379	2.64865	2.13875	1.22861e-05
Bd0407	putative hydrolase	1.09544	1.09899	0.316786	3.69171	3.09173	4.03928e-12
Bd0421	hypothetical protein	1.05803	1.06459	0.374597	2.46769	2.1136	0.000127262
Bd0422	Gene product involved in ubiquinone production.	1.23229	1.18717	0.27382	3.08237	2.65212	0.000133808
Bd0423	ribonuclease R	0.92312	0.921235	0.360307	6.0046	6.22954	1.55372e-05
Bd0425	hypothetical protein	1.04885	1.0724	0.333148	7.82	6.11757	4.33299e-10
Bd0427	hypothetical protein	0.799823	0.683562	0.0972619	61.5928	51.5669	1.56012e-12
Bd0441	hypothetical protein	1.03191	1.01871	0.449099	2.86085	2.51544	6.55978e-09
Bd0445	ABC-type transport system substrate-binding protein	1.21892	1.15722	0.230619	4.35331	3.57478	2.36435e-11
Bd0449	putative protease	0.978114	0.923311	0.372685	2.79213	1.96799	0.00346909
Bd0456	putative lactoylglutathione lyase	1.03361	1.00095	0.497973	3.16933	2.8353	0.000207492
Bd0458	hypothetical protein	0.861202	0.855887	0.0604667	8.12564	6.07217	4.74005e-11
Bd0459	hypothetical protein	0.85771	0.830674	0.035788	7.59704	6.55183	1.2038e-09
Bd0460	hypothetical protein	1.09819	1.10943	0.289276	1.9712	1.7293	0.00329979
Bd0461	multidrug resistance protein	0.980852	0.961334	0.397104	2.28285	1.97162	2.03141e-05
Bd0465	hypothetical protein	0.782486	0.782888	0.000364986	1.63953	1.20981	0.192557
Bd0477	tolQ protein	0.776565	0.688863	0.0480614	2.94363	2.82056	3.0104e-05
Bd0478	TonB system transport protein ExbD2	1.03439	1.04364	0.386969	2.0364	1.62948	0.0316754
Bd0483	hypothetical protein	0.968816	0.963611	0.381961	7.17243	5.8296	7.71335e-08
Bd0484	aspartate-semialdehyde dehydrogenase	1.14516	1.13265	0.273834	4.17546	2.99454	8.03928e-05
Bd0485	hypothetical protein	0.866766	0.876246	0.278079	1.6582	1.2561	0.145563
Bd0496	hypothetical protein	0.95012	0.950569	0.31157	6.12424	5.14429	0.00408756
Bd0498	hypothetical protein	1.00287	0.977073	0.462037	4.4426	4.03422	5.94096e-08
Bd0501	hypothetical protein	1.09966	1.09672	0.305189	3.40821	2.91645	2.19441e-06
Bd0502	regulatory protein RecX	1.07394	1.06477	0.357003	1.41259	1.32135	0.0936927
Bd0507	tryptophanyl-tRNA synthetase	1.13302	1.12125	0.23473	4.47676	3.21633	3.19996e-07
Bd0510	CinA-like protein	0.866586	0.851655	0.0282345	7.04872	6.4882	1.13238e-05
Bd0512	recombinase A	0.900807	0.893226	0.152142	32.1661	29.1885	7.28769e-13
Bd0522	hypothetical protein	0.815206	0.824141	0.0548179	4.61222	2.42342	1.04084e-06
Bd0529	Murein transglycosylase D	0.878394	0.868948	0.197296	1.57582	1.44995	0.0412049
Bd0545	DNA recombination protein rmuC	0.975851	0.954591	0.416949	13.4849	7.92259	4.96264e-13
Bd0546	1,4-dihydroxy-2-naphthoate octaprenyltransferase	1.05266	1.0603	0.415376	4.33216	1.25528	0.241543
Bd0547	hypothetical protein	0.928343	0.901888	0.338067	2.40578	2.39864	0.000695714
Bd0552	hypothetical protein	1.09265	1.07207	0.371055	2.51259	2.01847	0.00110431
Bd0557	octaprenyl diphosphate synthase	0.957671	0.943879	0.412327	4.91408	4.22705	2.10077e-05
Bd0561	sigmaB regulation protein RsbU	1.192	1.10008	0.33742	1.68787	1.40251	0.0474327
Bd0562	hypothetical protein	0.992091	0.918553	0.290773	5.21414	4.85088	2.39634e-07
Bd0570	HIT family hydrolase	0.811396	0.835877	0.186737	6.66346	5.83825	8.73308e-18
Bd0571	hypothetical protein	0.842578	0.860252	0.276559	8.66195	7.51302	2.36206e-08
Bd0572	hypothetical protein	0.898969	0.898544	0.167222	5.7739	5.10644	1.70218e-11
Bd0573	2-nitropropane dioxygenase	0.878478	0.834892	0.257953	1.96923	1.78792	9.35079e-06
Bd0575	Iron-regulated protein A precursor	1.26565	1.16833	0.140279	2.47327	2.15143	0.00212603
Bd0585	D-alanine-D-alanine ligase	0.935367	0.918828	0.282946	3.96743	3.87438	2.13728e-06
Bd0586	Enhancing lycopene biosynthesis protein 2	0.791867	0.791475	0.051607	1.90744	1.64921	0.00046164
Bd0593	thiamine ABC transporter	1.10582	1.08423	0.295227	1.62382	1.46687	0.0221342
Bd0595	ABC-type thiamine transport protein, ATP-binding	0.864883	0.867128	0.233278	1.76792	1.55981	0.00183323
Bd0615	hypothetical protein	0.759194	0.752366	0.00356352	2.18652	2.2455	0.000119404
Bd0616	putative lipopolysaccharide heptosyltransferase-I	0.695428	0.667493	0.0039385	1.87367	1.51806	0.00236374
Bd0620	putative two-component sensor histidine kinase	0.904851	0.918476	0.302623	1.93785	1.85536	0.00369802
Bd0621	putative response regulator	0.886073	0.861246	0.259068	3.5202	3.44405	2.23566e-06
Bd0622	hypothetical protein	0.884819	0.900586	0.326338	3.20169	2.96067	1.03476e-06
Bd0623	hypothetical protein	0.911398	0.910306	0.310448	4.73166	4.42912	3.26847e-07
Bd0624	aspartate aminotransferase	0.933544	0.910876	0.323891	1.78472	1.54594	0.0109313
Bd0631	hypothetical protein	1.12334	1.08371	0.363871	2.22822	2.07556	0.00286032
Bd0633	peptidoglycan-associated lipoprotein	0.831106	0.747888	0.0500554	12.0584	9.40129	2.90348e-06
Bd0634	hypothetical protein	0.96543	0.966615	0.40276	16.5648	15.4521	2.3465e-06
Bd0635	hypothetical protein	1.01111	0.967548	0.431907	6.25612	5.498	3.41014e-10
Bd0636	O-sialoglycoprotein endopeptidase	0.839723	0.848614	0.23346	3.78295	3.50467	5.97256e-10
Bd0637	dimethyladenosine transferase	1.05796	1.04669	0.391961	2.04458	1.87815	0.00200108
Bd0646	transcriptional regulator, MarR family	0.810056	0.791697	0.0141988	3.41174	2.97399	0.000140007
Bd0647	hypothetical protein	0.957393	0.954361	0.185144	7.36457	5.79804	2.26139e-05
Bd0674	hypothetical protein	0.892829	0.855313	0.228674	4.71306	2.97174	0.000125308
Bd0684	aminomethyltransferase	1.25901	1.26995	0.122342	18.8855	18.4454	2.19247e-11
Bd0691	hypothetical protein	1.16259	1.11647	0.247209	4.37776	4.30656	1.56847e-06
Bd0692	glycine dehydrogenase	0.970791	0.978275	0.455783	12.7449	10.869	1.75563e-07
Bd0699	predicted Zn-dependent protease	1.22387	1.24536	0.169299	2.34728	2.11926	1.74755e-05
Bd0700	predicted Zn-dependent protease	1.25104	1.24361	0.0229034	2.33432	2.11877	1.15148e-06
Bd0708	probable macrolide-specific efflux protein	0.888761	0.895434	0.331146	1.47857	1.30612	0.0200257
Bd0711	DNA-binding protein HU	0.888171	0.882868	0.0742453	3.95101	3.89164	5.43651e-06
Bd0712	putative glycosyltransferase	0.980087	0.992441	0.486684	1.48416	1.26948	0.0969732
Bd0713	hypothetical protein	1.06563	1.06837	0.399797	2.26779	2.19996	6.88696e-05
Bd0714	probable pyrophosphohydrolase	0.985047	0.964715	0.392869	5.21629	4.31869	6.92622e-12
Bd0715	dihydroorotate dehydrogenase	1.01107	1.00873	0.484731	2.71961	2.40105	4.06149e-05
Bd0717	glutamate dehydrogenase	0.84546	0.851087	0.0596405	25.9019	24.0627	1.01351e-09
Bd0720	ADP-heptose synthase	1.20451	1.1362	0.208295	3.37117	3.09449	3.41878e-05
Bd0724	hypothetical protein	1.14211	1.08741	0.351178	6.69857	2.87333	0.000118524
Bd0742	GGDEF domain protein	0.868778	0.87314	0.071304	2.34014	2.02109	0.000621575
Bd0751	putative protease	1.1636	1.07132	0.399485	2.74341	2.32197	6.75789e-05
Bd0758	hypothetical protein	0.933085	0.939744	0.325058	1.43609	1.29847	0.0416325
Bd0761	PhoH-like ATPase	0.818542	0.832905	0.094015	3.83082	2.82653	5.09349e-06
Bd0762	maoC family protein	0.800608	0.802582	0.00858288	6.99557	7.11724	2.60395e-06
Bd0763	hypothetical protein	1.02407	0.984944	0.473462	9.21085	8.32374	4.6826e-09
Bd0765	DoxD-like family protein	0.837063	0.866728	0.250059	2.7569	2.57646	0.000351578
Bd0767	leucyl-rRNA synthetase	0.683163	0.621004	0.0280161	4.04262	3.7188	1.38756e-06
Bd0768	hypothetical protein	1.05898	1.03044	0.450513	4.04724	2.45874	0.001749
Bd0773	hypothetical protein	0.919613	0.870878	0.246318	1.94162	1.53122	0.0123382
Bd0778	dihydrolipoamide dehydrogenase, E3 subunit	1.09014	1.05739	0.406934	4.2449	3.63325	5.60596e-05
Bd0781	sugar fermentation stimulation protein	1.00045	0.989586	0.474348	1.64331	1.33685	0.0553306
Bd0789	disulfide interchange protein	0.622339	0.541353	0.0698816	3.89496	3.83305	2.42176e-14
Bd0794	hypothetical protein	1.08694	1.06767	0.365308	2.45508	2.33854	0.000151494
Bd0796	phosphopyruvate hydratase	1.14379	1.0691	0.361332	10.868	8.27128	1.67416e-07
Bd0802	DNA polymerase I	0.98217	0.978917	0.464481	1.76648	1.35655	0.121379
Bd0804	flagellar protein required for flagellar formation	0.799988	0.800069	0.1627	1.37662	1.28167	0.110183
Bd0806	GTP-binding protein	1.00125	0.982456	0.455616	14.3564	9.16026	1.16843e-05
Bd0807	3-deoxy-manno-octulosonate cytidylyltransferase	1.04879	1.04843	0.392449	4.26436	3.83596	2.65366e-05
Bd0808	CTP synthetase	0.914822	0.918292	0.258511	6.48727	5.54364	3.46648e-06
Bd0809	polysialic acid capsule expression protein	1.08019	0.997794	0.496483	10.8682	10.6512	2.47367e-08
Bd0810	hypothetical protein	0.922412	0.912814	0.129099	4.33539	3.76427	3.28363e-07
Bd0811	transcriptional regulator, AraC family	0.846344	0.81619	0.189714	1.70819	1.34843	0.0514633
Bd0814	L-sorbosone dehydrogenase	0.900476	0.870118	0.272471	2.17664	1.94563	0.000947152
Bd0825	Glutamine transport system substrate-binding protein	1.09931	1.11469	0.287327	2.78271	2.25844	7.19891e-06
Bd0827	hypothetical protein	0.675287	0.627251	0.00794171	2.20897	2.11495	0.0113598
Bd0828	hypothetical protein	0.670342	0.649032	0.00501193	3.58559	2.41372	0.00015839
Bd0829	hypothetical protein	0.97113	0.995239	0.488708	2.04584	1.39407	0.0685237
Bd0831	hypothetical protein	0.619552	0.593951	0.000530419	2.78854	2.14692	0.00168161
Bd0832	adventurous gliding motility protein U	0.795611	0.794821	0.000311572	1.76465	1.59394	0.0237076
Bd0833	adventurous gliding motility protein T	0.802935	0.787265	0.0352294	1.83402	1.69964	0.00632156
Bd0834	hypothetical abductin-like protein	0.89278	0.874245	0.108831	6.12128	5.74575	8.54397e-08
Bd0836	Adventurous gliding motility protein R	0.774549	0.7406	0.0104085	9.63083	6.93978	3.36887e-07
Bd0837	tolR protein	0.789065	0.772997	0.00747445	8.54958	7.21832	4.17393e-13
Bd0840	hypothetical protein	1.07623	1.02101	0.460024	1.98578	1.94657	0.00418007
Bd0842	ABC-type nitrate transporter, ATPase component	0.850653	0.858774	0.0878635	2.14913	2.09598	7.47292e-05
Bd0850	S-adenosylmethionine synthetase	1.23713	1.22799	0.138208	4.82928	2.71391	4.08124e-08
Bd0851	GTP-binding protein LepA	1.08616	1.08248	0.385794	6.66196	5.84366	7.03412e-08
Bd0852	hypothetical protein	0.955089	0.940333	0.385905	9.51638	8.52321	3.37765e-12
Bd0855	aspartate carbamoyltransferase	0.91047	0.883446	0.2785	2.33677	2.05014	0.00364638
Bd0856	carbamoyl-phosphate synthase small subunit	1.01542	0.987333	0.464559	6.17529	6.05891	8.58594e-05
Bd0857	hypothetical protein	0.933126	0.93835	0.361616	7.0191	6.4539	3.14825e-07
Bd0858	carbamoyl-phosphate synthase	1.11742	1.05105	0.404202	4.42982	3.80293	7.69962e-05
Bd0859	Alkylphosphonate ABC tranporter	0.830343	0.818324	0.109135	1.7376	1.67085	0.00695949
Bd0860	ABC-type phosphonate transport protein, ATP-binding	1.02757	0.988279	0.484453	2.8819	2.77984	0.00034567
Bd0863	fimbrial assembly membrane protein	0.90853	0.885599	0.243945	3.8963	3.44609	2.51472e-05
Bd0865	hypothetical protein	1.03475	0.977197	0.448464	4.29726	3.24615	0.000305974
Bd0866	fimbrial assembly protein	0.990494	0.977076	0.448142	4.53763	2.86286	0.000154764
Bd0867	fimbrial assembly protein	0.873482	0.888184	0.234161	4.6167	3.37985	4.36614e-07
Bd0873	probable hydrolytic enzyme	1.12505	1.12951	0.305657	2.16325	1.40428	0.0126433
Bd0874	hypothetical protein	0.973727	0.978458	0.459523	2.09203	1.2198	0.289789
Bd0887	outer membrane export factor	1.10028	1.06515	0.380088	2.10596	1.85729	0.010323
Bd0888	acriflavin resistance protein	0.944867	0.927889	0.395976	1.84968	1.53582	0.00408048
Bd0896	Orotate phosphoribosyltransferase	0.815376	0.781733	0.022399	6.81172	4.55721	0.000631232
Bd0910	putative hydrolase	0.964253	0.946705	0.408194	1.99032	1.46237	0.00956561
Bd0934	putative secreted nuclease	1.04939	1.018	0.471687	6.25848	5.20542	3.5049e-08
Bd0944	hypothetical protein	1.01375	1.02536	0.435086	3.31493	2.83809	2.36508e-05
Bd0945	electron transfer flavoprotein-ubiquinone oxidoreductase	1.03954	1.03965	0.39957	6.31226	5.17451	2.11506e-08
Bd0949	hypothetical protein	0.910576	0.910019	0.133029	3.83769	3.1937	4.46724e-05
Bd0950	UDP glucosamine N-acyltransferase	0.978111	0.983336	0.458248	5.6835	4.47239	5.51812e-06
Bd0952	hypothetical protein	1.29033	1.24996	0.0555374	6.17202	6.07882	1.16394e-06
Bd0953	translation initiation factor IF-1	1.16448	1.14533	0.201462	3.85767	3.34025	7.27391e-05
Bd0954	hypothetical protein	1.01675	1.02549	0.436681	8.06219	7.08746	5.57623e-12
Bd0958	putative Zn-dependent protease	0.804165	0.8048	0.036921	3.16038	2.30711	1.39838e-05
Bd0959	putative inactivated Zn-dependent peptidase, PMBA ortholog	0.974323	0.970097	0.301054	9.38127	4.14893	2.0852e-06
Bd0964	DNA topoisomerase I	0.943499	0.940996	0.379792	3.69651	3.31741	1.57591e-05
Bd0967	tail-specific protease	0.729641	0.717494	0.000206258	3.09478	2.56949	2.84963e-11
Bd0972	3-methyl-2-oxobutanoate dehydrogenase	1.16283	1.12292	0.262938	15.8092	13.6936	1.07177e-08
Bd0975	hypothetical protein	1.03001	1.01216	0.468554	2.86266	2.52331	0.000102111
Bd0979	hypothetical protein	1.08242	1.04875	0.42959	8.69153	7.10561	7.0679e-05
Bd0982	dienelactone hydrolase family protein	1.00071	0.999817	0.499572	2.15049	1.90865	0.00467243
Bd0988	ATP-dependent DNA helicase RecQ	1.03112	0.972596	0.448327	1.49977	1.3931	0.0607848
Bd0989	L-sorbosone dehydrogenase	1.0018	0.986697	0.473227	9.89648	9.09408	2.74453e-09
Bd0997	hypothetical protein	0.98144	0.965166	0.43684	3.90254	2.86343	3.56532e-10
Bd0998	hypothetical protein	1.2659	1.25537	0.00343561	10.3457	8.59766	7.29492e-13
Bd0999	outer membrane efflux protein	1.16714	1.16485	0.157008	8.22555	7.88606	2.16794e-11
Bd1000	hypothetical protein	1.24607	1.21655	0.197348	2.67176	2.38819	3.20363e-06
Bd1001	acriflavin resistance protein	0.988645	0.926953	0.368163	5.87697	5.42647	1.34656e-08
Bd1010	polyphosphate kinase	0.952569	0.946145	0.320284	9.6862	7.87248	4.1027e-05
Bd1015	hypothetical protein	0.946112	0.923787	0.299119	3.40998	3.29301	1.85389e-05
Bd1016	phosphate transport system regulatory protein	0.824335	0.827739	0.109424	3.89935	2.75929	4.77485e-07
Bd1017	DNA-binding response regulator PhoB	0.88883	0.862598	0.235799	4.39268	3.73654	3.01619e-10
Bd1018	Phosphate regulon sensor protein phoR	1.07838	1.05521	0.392842	1.60237	1.42558	0.00822547
Bd1023	ATP-binding protein of ABC transporter	0.902869	0.865193	0.214205	4.62831	4.01686	3.43813e-05
Bd1024	ABC-type transport system permease protein	0.872726	0.872744	0.262273	21.7497	9.16875	4.64857e-09
Bd1025	ABC-type transport system involved in gliding motility	1.03749	1.03275	0.441173	12.3815	9.13312	1.0988e-11
Bd1026	hypothetical protein	0.95984	0.943056	0.392197	4.53274	4.10905	1.11157e-05
Bd1027	galactokinase	0.878657	0.886729	0.298663	2.61871	2.36778	0.000236736
Bd1029	methyltransferase	1.02194	0.988313	0.471982	4.47643	4.4033	6.6889e-06
Bd1030	magnesium and cobalt transport protein	0.905651	0.917233	0.350544	2.50392	2.12032	2.79401e-05
Bd1036	Preprotein translocase subunit SecG	1.18754	1.20599	0.161699	1.60892	1.56681	0.0101771
Bd1040	hypothetical protein	1.14725	1.09814	0.335638	2.56709	2.42983	4.47428e-07
Bd1041	DNA polymerase III delta' subunit	1.23475	1.15648	0.289273	1.72767	1.54932	8.73547e-05
Bd1042	TatD related DNase	0.894312	0.886495	0.167216	1.72396	1.52489	0.00057112
Bd1049	glyceraldehyde-3-phosphate dehydrogenase	1.17249	1.14056	0.284172	18.945	16.2131	1.15144e-08
Bd1050	phosphoglycerate kinase	1.0415	0.998209	0.496959	9.59635	9.42727	1.33995e-10
Bd1051	hypothetical protein	1.03821	1.02269	0.43832	7.96539	7.06485	1.07535e-12
Bd1054	asparaginyl-tRNA synthetase	1.06079	1.03761	0.411142	2.9473	2.34528	5.86283e-07
Bd1059	N-methylhydantoinase B	1.05792	1.04611	0.347691	2.56332	2.00854	0.00397662
Bd1062	hypothetical protein	1.12694	1.09533	0.278492	3.1103	2.96854	2.22154e-07
Bd1067	signal peptide peptidase	0.856593	0.842475	0.228924	11.1535	10.1644	5.26376e-12
Bd1068	hypothetical protein	0.838576	0.846391	0.0867406	29.165	16.8504	1.32815e-11
Bd1074	putative iron ABC transporter	1.07516	0.970895	0.439863	3.56825	2.76091	2.61568e-06
Bd1077	Protease	0.910834	0.912021	0.202348	2.45103	1.93553	0.000570016
Bd1078	peptidase, M16 family	0.794	0.798088	0.0095862	4.66339	3.69442	8.28131e-10
Bd1080	transcriptional regulator (LysR family)	0.963636	0.979399	0.450108	2.51247	1.52648	0.00848018
Bd1082	hypothetical protein	0.882209	0.890231	0.31918	19.1415	15.8689	0.0103071
Bd1087	hypothetical protein	0.94471	0.919768	0.27262	4.50614	4.17962	8.06121e-06
Bd1094	possible GTP cyclohydrolase II	0.916262	0.952737	0.406935	5.04157	4.65304	8.88612e-07
Bd1097	transcription termination factor nusB	1.25953	1.17438	0.251534	3.5639	3.33813	2.45492e-07
Bd1100	hypothetical protein	0.9002	0.921724	0.366684	4.22541	3.86314	1.87899e-12
Bd1101	putative sun protein	1.0954	1.09103	0.177113	2.27702	2.06163	1.29052e-06
Bd1105	prolipoprotein diacylglyceryl transferase	1.12562	1.06173	0.417503	3.50582	3.04323	5.18416e-05
Bd1106	hypothetical protein	0.753505	0.752857	0.135084	12.1909	1.55589	0.0804603
Bd1107	hypothetical protein	0.999531	0.981826	0.462478	3.69308	3.41419	2.84949e-08
Bd1108	hypothetical protein	0.987709	0.983876	0.467502	2.88456	2.46915	0.00035637
Bd1110	hypothetical protein	0.953443	0.955497	0.310652	6.77839	5.43031	5.04474e-06
Bd1111	ABC-type antimicrobial peptide transporter, ATPase component	0.923195	0.940526	0.38304	12.1384	9.76841	2.8771e-12
Bd1112	ABC-type antimicrobial peptide transporter, permease component	0.918821	0.89097	0.327972	4.96633	4.01553	1.02512e-11
Bd1119	hypothetical protein	0.886918	0.851126	0.283498	1.81025	1.86659	0.00225994
Bd1121	esterase/lipase/thioesterase family protein	1.02556	0.989025	0.481193	1.54636	1.53715	0.00142391
Bd1125	membrane-bound lytic murein transglycosylase D precursor	0.790524	0.767755	0.011725	2.87384	1.7105	0.00256792
Bd1134	mrp protein	1.08316	1.07069	0.264134	2.86191	2.81773	0.000136175
Bd1147	glycyl-tRNA synthetase	0.987327	0.985811	0.471802	11.9528	10.6879	4.81119e-07
Bd1150	pyruvate phosphate dikinase	0.98823	0.943698	0.344572	10.003	8.33369	1.16885e-11
Bd1158	chromosome segregation SMC protein	0.952726	0.94523	0.266627	6.69953	5.5143	9.37982e-07
Bd1170	hypothetical protein	1.06312	1.04013	0.444531	1.54301	1.40045	0.015969
Bd1171	hypothetical protein	1.03391	1.04144	0.40486	1.93256	1.6971	0.00162154
Bd1173	signal recognition particle-docking protein FtsY	0.948452	0.91013	0.314792	2.94616	2.48941	1.48449e-05
Bd1174	hypothetical protein	0.897435	0.865963	0.275434	4.12603	4.51047	0.0203546
Bd1185	hypothetical protein	1.02495	1.02729	0.434226	3.71038	3.65194	2.38521e-05
Bd1186	hypothetical protein	0.917538	0.892364	0.299162	2.64533	2.67221	0.000374961
Bd1188	putative HD superfamily hydrolase	1.00935	0.966737	0.42985	6.27948	5.37372	7.03718e-05
Bd1189	tyrosyl-tRNA synthetase	1.02809	1.03417	0.435898	5.35157	4.20592	0.000262745
Bd1190	hypothetical protein	0.965387	0.967476	0.441523	13.7341	11.684	2.96146e-08
Bd1198	30S ribosomal protein S1	0.919159	0.930455	0.312519	4.10512	3.72292	1.33471e-07
Bd1201	isovaleryl-CoA dehydrogenase	1.01689	1.00365	0.493136	3.37926	2.80649	4.65617e-06
Bd1203	putative RNA methylase	1.25148	1.17562	0.205307	4.74336	4.52188	1.22286e-09
Bd1204	Protein-tyrosine phosphatase 2	0.9295	0.936603	0.361479	2.86625	2.79008	1.73192e-05
Bd1205	hypothetical protein	1.09648	1.08044	0.350671	2.08909	1.79982	0.00821695
Bd1207	probable lipoprotein	0.87525	0.884311	0.239172	10.0925	4.79211	5.28979e-08
Bd1211	hypothetical protein	0.953701	0.950219	0.417705	4.51026	4.05492	1.61522e-06
Bd1224	alpha-amylase	1.27409	1.20666	0.170082	3.58922	2.25549	0.000276636
Bd1225	ABC-type maltose transport, ATP binding protein.	1.07496	1.02985	0.442131	3.94597	3.73638	4.63586e-08
Bd1232	putative pirin-related protein	0.985348	1.00286	0.494766	1.92153	1.71384	0.00210033
Bd1233	AMP nucleosidase	1.19823	1.17048	0.175047	3.28825	3.04278	0.000142356
Bd1236	probable DNA-binding stress protein	1.00379	0.983473	0.466024	1.53437	1.40268	0.0540849
Bd1251	1-pyrroline-5 carboxylate dehydrogenase	1.26721	1.2447	0.14946	4.61017	4.289	7.57169e-09
Bd1270	hypothetical protein	0.911393	0.907648	0.217304	3.33467	2.66934	0.000717332
Bd1271	putative periplasmic protease	0.893481	0.889478	0.226531	3.92487	4.01283	0.000259787
Bd1279	hypothetical protein	0.959789	0.943468	0.360869	2.64179	2.31829	0.000733789
Bd1281	hypothetical protein	1.06142	1.05077	0.39987	2.84432	2.50723	5.62496e-05
Bd1285	soluble lytic murein transglycosylase	1.17686	1.15308	0.215628	1.99675	1.71504	0.00169428
Bd1287	heat shock protein HtpX	0.730357	0.71948	0.00655193	5.12095	3.09712	1.18205e-05
Bd1301	metallo-beta-lactamase superfamily protein	0.940886	0.962819	0.424302	6.7733	5.87696	0.00275568
Bd1304	hypothetical protein	0.851551	0.856144	0.207381	3.01122	2.90153	0.000777614
Bd1310	glutaredoxin	0.943959	0.939319	0.321868	2.4679	2.50091	1.83022e-05
Bd1311	methyltransferase-related protein	0.96947	0.967126	0.443306	2.1104	1.84368	0.000451633
Bd1316	hypothetical protein	1.05245	1.00716	0.488344	1.9706	1.70535	0.000852882
Bd1317	oxidoreductase	1.01167	0.993037	0.483422	3.24952	3.15599	6.46524e-05
Bd1318	fumarate hydratase	1.00024	0.953849	0.404433	1.73853	1.50725	0.0217898
Bd1319	hypothetical protein	0.973082	0.963837	0.434657	4.99812	4.39658	7.72096e-06
Bd1320	hypothetical protein	0.823034	0.764314	0.0599967	2.67583	2.48567	0.000302288
Bd1323	Pseudouridine synthase Rlu family protein	1.05905	0.968194	0.444446	2.55465	1.98905	0.00015493
Bd1326	chromosome partitioning protein parA	1.12069	1.10125	0.309084	5.81128	5.73177	1.50192e-07
Bd1327	hypothetical protein	0.994669	0.933242	0.320164	8.80301	8.02206	1.76251e-07
Bd1328	BolA-like protein	1.09952	1.06417	0.391682	6.55804	5.55479	3.48621e-08
Bd1332	ABC transporter, ATP-binding protein	0.898115	0.890905	0.21152	4.93531	4.61817	4.11787e-06
Bd1337	hypothetical protein	0.931946	0.904924	0.153281	3.53738	1.69874	0.00671586
Bd1338	hypothetical protein	1.25917	1.25074	0.000663472	1.96584	1.76644	0.000691706
Bd1340	putative methyl accepting chemotaxis protein	0.837798	0.707874	0.081549	8.56222	5.44332	7.50401e-07
Bd1341	putative disulphide-isomerase	0.988576	0.94338	0.409262	1.70476	1.4336	0.0265052
Bd1342	putative DNA alkylation repair enzyme	1.19942	1.20973	0.205857	2.32339	1.99775	0.000434123
Bd1344	hypothetical protein	1.22491	1.19217	0.217574	2.22143	1.39135	0.0585595
Bd1346	oligoribonuclease	0.80934	0.814096	0.0821611	1.83131	1.82348	3.91896e-06
Bd1348	putative cation-transporting ATPase	0.960434	0.961543	0.408857	1.33349	1.36209	0.0886459
Bd1350	hypothetical protein	1.03398	0.983674	0.472355	1.95205	1.88809	0.000380366
Bd1363	hypothetical protein	0.981747	0.991344	0.486506	2.2879	2.04447	4.69216e-05
Bd1371	glutaminyl-tRNA synthetase	1.00035	0.994363	0.490702	6.66129	6.3154	1.07387e-08
Bd1372	aminopeptidase P	0.978509	0.972156	0.452932	4.0707	3.69998	5.77424e-06
Bd1377	hypothetical protein	0.959047	0.936495	0.397597	3.13554	2.97618	7.45497e-06
Bd1386	Cys/Met metabolism lyase (PLP-dependent)	0.912354	0.942723	0.412265	6.15222	5.51476	5.64182e-06
Bd1408	outer membrane protein	1.14064	1.12485	0.271697	12.6525	10.0701	2.48614e-11
Bd1414	ABC transporter, ATP-binding protein	1.24115	1.2141	0.185184	3.18839	2.76221	1.21915e-06
Bd1418	hypothetical protein	0.913122	0.920327	0.373335	1.54588	1.45237	0.0218374
Bd1442	hypothetical protein	1.19412	1.12184	0.218111	1.80992	1.2117	0.295563
Bd1448	hypothetical protein	0.954448	0.981422	0.467773	4.69029	1.96733	0.0032287
Bd1460	adenylosuccinate synthetase	1.11863	1.1204	0.219193	5.54472	5.00891	3.9501e-09
Bd1461	phosphoglycerate dehydrogenase	0.990434	0.997616	0.495575	4.3489	3.01488	5.70559e-07
Bd1462	Aspartate aminotransferase, putative	0.953079	0.952712	0.412048	2.09809	1.86603	0.000588043
Bd1464	DNA polymerase III, delta subunit	0.915001	0.896394	0.311326	1.35772	1.23594	0.189835
Bd1474	hypothetical protein	0.721463	0.613587	0.0422868	4.30704	3.14005	6.48216e-06
Bd1475	hypothetical protein	0.580542	0.500416	0.0320619	3.75584	2.19635	0.000102272
Bd1476	hypothetical protein	0.642293	0.562885	0.0434801	2.0256	1.47284	0.0186634
Bd1480	TolR-like protein, putative	0.567938	0.489814	0.0405125	3.12636	2.26009	0.000535886
Bd1481	Adventurous gliding motility protein R	0.611781	0.473762	0.0580762	6.66601	2.70869	0.000346787
Bd1486	Membrane protein containing HD superfamily hydrolase domain	0.903045	0.896429	0.0527182	1.71571	1.68857	0.00966666
Bd1493	hypothetical protein	0.887555	0.863202	0.241804	4.47634	3.72358	2.84285e-07
Bd1494	hypothetical protein	0.700383	0.643217	0.0248989	2.76479	2.60073	1.47486e-05
Bd1495	UDP-N-acetylglucosamine acyltransferase	0.922821	0.940643	0.389933	6.43809	6.1281	1.71459e-07
Bd1496	oxidoreductase family protein	0.983785	0.984047	0.46138	3.60592	3.35644	1.70542e-05
Bd1498	lipid A disaccharide synthase	0.963915	0.952359	0.32246	5.28687	5.07722	1.2606e-05
Bd1499	tetraacyldisaccharide 4'-kinase	1.0816	1.06101	0.363578	1.59235	1.41765	0.0181443
Bd1501	hypothetical protein	0.967012	0.975485	0.458983	1.66714	1.59437	0.0146463
Bd1509	type IV pilus biogenesis protein PilB	0.845571	0.843579	0.0405385	1.81235	1.59663	0.00817494
Bd1510	pilT; twitching motility protein PilT	0.81014	0.807114	0.0896838	3.93418	3.48803	4.86272e-06
Bd1511	pilC; bacterial type II secretion system protein	0.764928	0.767101	0.0839766	3.33688	3.17175	0.000810258
Bd1512	pilS sensor protein	1.11918	1.13259	0.304654	2.90348	2.86226	7.00214e-05
Bd1514	bacterioferritin	0.936359	0.942341	0.305901	4.06275	3.67298	5.59442e-06
Bd1518	aminopeptidase	1.24545	1.22174	0.186856	2.08693	1.80452	0.00321727
Bd1547	translation initiation factor IF-2	1.2091	1.19398	0.146269	10.1051	7.46021	7.69276e-11
Bd1548	hypothetical protein	1.27273	1.27701	0.0479295	7.38352	7.12707	1.36974e-09
Bd1549	tRNA pseudouridine synthase B	1.06481	1.01825	0.471236	2.42728	2.06746	2.14556e-06
Bd1552	probable zinc proteinase	1.19071	1.14417	0.24684	4.16412	3.34486	4.94509e-08
Bd1561	putative glycosyl transferase	0.887444	0.873689	0.129988	2.11732	1.84472	9.16166e-06
Bd1564	DNA mismatch repair protein MutL	1.22543	1.11049	0.34141	3.11465	2.77192	2.02877e-08
Bd1565	hypothetical protein	1.03679	1.02179	0.465503	1.97655	1.69967	0.000392309
Bd1567	hypothetical protein	0.861161	0.866987	0.189771	2.65724	2.58725	3.14084e-06
Bd1568	hypothetical protein	1.05775	1.04432	0.435092	1.56131	1.27857	0.144502
Bd1570	GTP pyrophosphokinase	1.09635	1.09126	0.329101	2.90642	2.77654	7.9306e-07
Bd1572	TonB-dependent receptor	1.03008	0.977778	0.457469	1.71598	1.46847	0.00186547
Bd1575	Aerobactin siderophore biosynthesis protein iucB	1.04251	1.00653	0.488175	3.45056	2.92426	0.00101539
Bd1577	multidrug resistance protein	0.894572	0.896303	0.325115	2.24047	2.00091	0.00562647
Bd1579	hypothetical protein	1.08946	1.06435	0.361168	6.62879	3.89411	3.14443e-06
Bd1581	hypothetical protein	0.789003	0.737625	0.0186908	2.51144	1.80547	0.00336501
Bd1582	single-strand binding protein	1.29499	1.29027	0.128475	11.3119	9.88947	4.42811e-14
Bd1583	hypothetical protein	0.817348	0.819533	0.126421	1.82804	1.52388	0.00254174
Bd1587	general secretory pathway protein K	0.979207	0.96199	0.435569	1.79456	1.51784	0.0323
Bd1588	putative general secretion pathway protein J precursor	0.990795	0.936872	0.403032	3.40758	2.90703	0.000605999
Bd1589	putative general secretion pathway protein I	0.87735	0.877287	0.0172343	2.75527	2.41296	0.000101984
Bd1590	hypothetical protein	0.965229	0.962759	0.408125	2.69849	1.94157	0.000380425
Bd1591	General secretion pathway protein G precursor	0.738577	0.578923	0.0907925	3.96801	3.71252	1.09634e-12
Bd1595	general secretion pathway protein F	0.910906	0.889312	0.282286	3.21127	2.96471	1.97708e-07
Bd1596	predicted ATPase involved in pili biogenesis, PilB homologs	0.920445	0.937529	0.375928	3.78001	2.55286	1.02801e-06
Bd1597	general secretion pathway protein D	0.72098	0.729733	0.0130929	5.66216	4.86014	1.24306e-12
Bd1598	general secretion pathway protein C	0.892581	0.913553	0.348301	1.9397	1.56759	0.00550392
Bd1601	hypothetical protein	0.93567	0.946725	0.384563	2.06613	1.65773	0.000882264
Bd1602	Cobalamin adenosyltransferase	1.16569	1.17729	0.267676	2.83954	2.66193	1.01144e-05
Bd1603	putative formiminoglutamase	0.837036	0.844973	0.13216	2.56303	2.14936	0.00155663
Bd1604	putative cytochrome c biogenesis protein	1.05432	1.06628	0.374997	3.70092	3.17027	3.6827e-05
Bd1606	probable cytochrome C-type biogenesis protein	1.0218	1.03413	0.428369	16.4447	15.2579	5.4233e-14
Bd1607	Cytochrome c3	1.00366	1.00449	0.487513	6.55861	6.31232	3.07049e-10
Bd1608	molybdopterin oxidoreductase, iron-sulfur binding subunit	0.940222	0.93902	0.236178	21.9019	17.1047	1.27739e-12
Bd1609	Molybdopterin oxidoreductase	0.801027	0.807177	0.0444329	34.3025	28.3857	4.6299e-07
Bd1610	hypothetical protein	0.718554	0.679336	0.00588038	34.1267	26.5488	6.7145e-25
Bd1611	hypothetical protein	0.796771	0.801923	0.0450225	33.5651	29.685	1.30417e-12
Bd1612	putative molybdopterin oxidoreductase	0.844517	0.844309	0.170166	9.56745	8.88358	1.40005e-11
Bd1617	hypothetical protein	0.924799	0.923127	0.342121	2.86992	1.73887	0.00118337
Bd1627	hypothetical protein	1.21425	1.17977	0.0473212	6.04544	3.84182	4.1156e-08
Bd1629	Diphosphomevalonate decarboxylase	1.16223	1.10304	0.262197	1.89268	1.62968	3.74765e-05
Bd1630	hypothetical protein	1.07012	1.04288	0.38952	1.76253	1.60107	0.00326596
Bd1637	phenylalanyl-tRNA synthetase, alpha subunit	1.08337	1.09733	0.357411	9.63176	8.85138	2.23483e-11
Bd1638	phenylalanyl-tRNA synthetase beta chain	0.963797	0.968578	0.40357	6.46841	5.91519	4.50409e-08
Bd1639	integration host factor, alpha subunit	0.824237	0.818093	0.00781875	7.92183	6.98846	3.57152e-06
Bd1640	transcriptional regulator	0.844327	0.843031	0.185285	7.60864	7.06109	9.76411e-14
Bd1651	hypothetical protein	1.003	0.980837	0.41717	3.91964	3.4023	1.28377e-09
Bd1652	cis/trans isomerase	0.897436	0.895975	0.317491	1.70515	1.44551	0.023057
Bd1657	Sensory box histidine kinase	1.1533	1.15385	0.186903	2.39892	2.20126	0.000118328
Bd1658	Periplasmic phosphate-binding protein of ABC transporter	0.918449	0.887782	0.20098	15.7308	14.4939	0.00253655
Bd1659	Permease protein of phosphate ABC transporter	0.958929	0.936855	0.40031	5.70648	6.52943	0.00142412
Bd1660	phosphate ABC transporter, permease protein	0.98445	0.963629	0.428812	3.04754	2.80672	6.74571e-08
Bd1661	phosphate transport system ATP-binding protein	1.15179	1.10632	0.304157	2.17483	1.79476	0.000112436
Bd1666	putative helicase/SNF2 family domain protein	0.943229	0.862602	0.275983	2.41068	2.0641	0.00181484
Bd1678	probable UDP-glucose 4-epimerase	0.883507	0.885019	0.250268	5.94545	4.19954	2.92466e-06
Bd1679	putative aminotransferase	0.85282	0.855254	0.13644	11.2506	5.35108	1.87441e-06
Bd1680	putative UDP-N-acetylglucosamine-2-epimerase NeuC	0.886533	0.875077	0.275543	15.571	4.53281	7.00683e-07
Bd1681	putative formyltransferase	0.944342	0.958246	0.439868	8.22674	1.40524	0.163348
Bd1683	putative N-acetylneuraminic acid synthetase	0.812785	0.830471	0.108335	4.66903	2.33444	0.00163435
Bd1684	hexapeptide transferase family protein	0.906423	0.911699	0.327444	11.2077	3.69877	8.80691e-05
Bd1685	Mannose-1-phosphate guanyltransferase	0.893789	0.910699	0.315188	9.34992	4.00775	1.0851e-05
Bd1686	probable acylneuraminate cytidylyltransferase	0.831603	0.833378	0.0385542	5.14172	2.87151	3.13285e-05
Bd1687	hypothetical protein	0.780686	0.783136	0.0179701	3.11432	1.81909	0.00234851
Bd1688	putative polysaccharide biosynthesis protein CpsL	0.796721	0.813068	0.180625	4.12843	1.61084	0.0412138
Bd1690	LPS biosynthesis protein WbpG	0.860603	0.856793	0.135512	9.80761	4.93823	2.18251e-09
Bd1691	Imidazole glycerol phosphate synthase subunit hisH	1.0439	1.04228	0.389053	4.04564	3.45815	7.73693e-05
Bd1693	capsular polysaccharide synthesis enzyme Cap8E	0.804837	0.823752	0.217033	11.1751	5.36097	2.86883e-06
Bd1694	capsular polysaccharide synthesis enzyme Cap5F	0.824641	0.820674	0.20449	6.51604	2.99993	0.00103058
Bd1695	capsular polysaccharide synthesis enzyme Cap5G	0.862029	0.857636	0.227393	3.20049	2.76906	0.000480821
Bd1705	putative 2-nitropropane dioxygenase	0.97312	0.936866	0.391766	1.78194	1.56089	0.0183078
Bd1715	vacuolar-type H+pyrophosphatase	0.815677	0.820908	0.136432	18.8798	14.7886	7.02833e-11
Bd1723	putative octaprenyl-diphosphate synthase	1.011	1.01372	0.469906	2.68562	2.34287	3.54413e-06
Bd1724	Phytoene dehydrogenase	0.880973	0.884404	0.158546	2.90646	2.57644	1.18957e-08
Bd1732	putative tRNA/rRNA methyltransferase	1.03086	0.99624	0.494051	1.76346	1.54233	0.0326905
Bd1733	methionyl-tRNA synthetase	0.970277	0.950932	0.421356	8.20215	7.72498	5.78509e-06
Bd1735	putative carbonic anhydrase	1.04362	1.02506	0.452262	5.68507	4.22328	2.98307e-06
Bd1736	branched-chain amino acid aminotransferase	1.03639	1.01554	0.465563	1.84456	1.63692	0.00110403
Bd1737	rod shape-determining protein	0.989765	0.928229	0.361935	3.90897	3.6042	3.3444e-05
Bd1738	hypothetical protein	0.897716	0.891917	0.336372	8.78613	7.93671	8.25569e-07
Bd1739	putative glycosyl transferase	1.04642	1.00636	0.489498	3.60313	2.06763	0.000324144
Bd1740	hypothetical protein	0.957906	0.93064	0.355578	1.5453	1.55176	0.0258173
Bd1744	hypothetical protein	1.15058	1.11909	0.311136	2.72453	2.41003	8.64654e-06
Bd1745	transcriptional regulator, LysR family	1.22143	1.13528	0.304282	2.22681	1.98854	9.70516e-08
Bd1761	hypothetical protein	1.10771	1.10174	0.283398	1.87554	1.69581	0.00421519
Bd1762	hypothetical protein	0.92787	0.947211	0.372201	1.44955	1.21442	0.126042
Bd1765	putative Organic solvent tolerance protein	0.891673	0.837317	0.24316	14.7636	7.69199	6.72732e-07
Bd1766	putative translation initiation inhibitor	0.882108	0.86768	0.222866	8.86169	8.77858	2.30625e-06
Bd1767	hypothetical protein	1.10692	1.07628	0.368689	5.18301	4.51073	0.000296215
Bd1775	hypothetical protein	0.967873	0.890035	0.307858	6.33391	5.97655	1.84776e-09
Bd1776	putative carboxypeptidase	1.02778	1.02985	0.430209	3.80919	2.94797	5.57636e-05
Bd1778	hypothetical protein	1.16787	1.14019	0.189238	4.52168	4.02294	4.09236e-10
Bd1781	hypothetical protein	1.05198	1.03288	0.451282	2.94888	2.37481	4.7806e-06
Bd1786	hypothetical protein	1.07688	1.02782	0.453882	3.79052	3.56629	8.85218e-07
Bd1794	hypothetical protein	1.16137	1.13261	0.202902	4.19926	3.59383	4.22578e-08
Bd1797	hypothetical protein	0.974464	0.957664	0.412055	6.48174	5.57628	6.04731e-13
Bd1798	NolG efflux transporter	1.00628	0.946714	0.402377	4.62176	3.65783	8.88526e-08
Bd1802	putative high potential iron-sulfur protein (HiPIP)	0.935041	0.892918	0.134043	4.14725	3.65646	4.05687e-05
Bd1803	long-chain fatty-acid-CoA ligase	0.978626	0.980152	0.424125	3.09888	2.31833	0.000550132
Bd1806	heat shock protein 90	0.961892	0.957283	0.364127	6.05141	5.20345	0.000327215
Bd1810	tryptophan 2,3-dioxygenase	1.04681	1.01296	0.479433	2.57205	1.95378	0.000159803
Bd1813	hypothetical protein	1.0002	0.977132	0.458719	2.66261	1.96094	0.000979448
Bd1814	hypothetical protein	0.937206	0.942093	0.387554	2.95547	1.90861	0.000292
Bd1820	poly A polymerase	0.923876	0.874635	0.268404	1.79425	1.78351	0.00390553
Bd1827	Acyl-CoA thioester hydrolase	0.815429	0.807654	0.0346075	3.70401	3.58159	9.16588e-06
Bd1828	Sensory transduction histidine kinase	0.885922	0.838579	0.249645	1.63248	1.30395	0.0499479
Bd1833	malate dehydrogenase	1.04301	1.01182	0.480578	7.60696	7.72743	2.70455e-05
Bd1834	NADP-dependent malate dehydrogenase	0.838693	0.846887	0.245355	4.55396	4.4031	0.000115897
Bd1835	acetyl-CoA acyltransferase	0.885665	0.887808	0.202479	10.6796	9.74733	4.0623e-12
Bd1836	fatty oxidation complex, alpha subunit	0.785642	0.769924	0.029561	7.40718	6.01011	4.53835e-07
Bd1848	hypothetical protein	0.783468	0.792379	0.110167	1.69806	1.28854	0.0964883
Bd1850	3-hydroxybutyryl-CoA dehydrogenase	1.04837	1.06208	0.40276	5.24878	5.07806	2.50468e-07
Bd1852	hypothetical protein	1.00483	1.00174	0.496871	37.5382	31.8341	5.62931e-12
Bd1853	methylmalonyl-CoA mutase	1.07032	0.994195	0.488724	6.0902	5.29466	9.82306e-07
Bd1860	Uncharacterized FAD-dependent dehydrogenase	1.13478	1.12528	0.325301	1.5838	1.35677	0.0148467
Bd1861	Phosphatidylserine decarboxylase proenzyme	1.07939	1.04961	0.409918	1.89932	1.62221	0.000360316
Bd1866	putative ferrous iron transport protein A	0.970012	0.952436	0.392275	5.71225	2.23759	0.00245637
Bd1869	dTDP-glucose 4,6-dehydratase	0.972431	0.99187	0.487269	4.64781	3.7563	8.11889e-13
Bd1870	glucose-1-phosphate thymidylyltransferase	0.857443	0.857964	0.186769	3.39209	3.10394	1.50615e-08
Bd1871	lipopolysaccharide biosynthesis protein	1.03483	1.02645	0.398875	1.94111	1.87417	0.00232578
Bd1874	hypothetical protein	0.943873	0.936099	0.334387	3.40309	3.01396	0.000678543
Bd1883	hypothetical protein	0.8544	0.834545	0.236061	3.08515	2.15081	0.000592772
Bd1884	hypothetical protein	1.11483	1.00242	0.49528	2.55642	2.25005	3.2611e-05
Bd1917	hypothetical protein	1.05914	1.00748	0.48529	2.37404	2.24346	0.000491928
Bd1918	putative esterase	1.08757	1.07186	0.33545	4.62121	3.9793	2.81499e-07
Bd1919	fructose-1,6-bisphosphatase	1.03265	0.959855	0.426745	7.14525	6.22334	3.4833e-07
Bd1923	putative polyketide cyclase	0.868688	0.881514	0.164467	4.72989	4.37038	8.36295e-10
Bd1924	hypothetical protein	0.955132	0.951053	0.416545	2.53594	2.34201	0.000136407
Bd1928	cell division protein	0.796571	0.724497	0.0433645	1.92385	1.68851	0.000208168
Bd1929	hypothetical protein	0.963136	0.956717	0.417105	9.60472	8.66157	3.64055e-11
Bd1930	hypothetical protein	0.824771	0.829233	0.10412	9.0623	3.86188	6.88901e-08
Bd1931	phosphoglucosamine mutase	0.954774	0.949216	0.313506	6.48975	5.0803	3.64987e-10
Bd1932	pyridoxal phosphate biosynthetic protein	0.926448	0.913194	0.288017	4.36028	3.72028	8.6078e-09
Bd1933	putative ATPase/GTPase	0.963767	0.928933	0.353385	2.54486	2.45758	0.000271843
Bd1947	hypothetical protein	0.958704	0.988302	0.477635	1.32982	1.16725	0.255259
Bd1948	hypothetical protein	1.06662	1.01744	0.467338	4.37281	4.05617	9.95996e-07
Bd1949	hypothetical protein	0.956809	0.948889	0.4028	6.94503	4.73232	2.96328e-11
Bd1950	microcin C7 self-immunity protein	0.983056	0.934624	0.383194	4.49403	4.41658	7.86892e-07
Bd1951	D-alanyl-D-alanine carboxypeptidease, putative	0.942012	0.948222	0.325407	10.3289	7.8562	2.92386e-15
Bd1952	hypothetical protein	0.985593	0.964374	0.439884	5.12462	4.6886	2.32829e-08
Bd1954	DNA mismatch repair protein	0.898862	0.875835	0.243795	2.70018	2.25136	0.000538712
Bd1955	protein-P-II uridylyltransferase	0.992617	0.966793	0.423975	1.88063	1.66996	0.00234795
Bd1958	hypothetical protein	0.979384	1.00087	0.498475	1.98973	1.74068	1.98368e-06
Bd1959	hypothetical protein	1.21051	1.16684	0.21004	5.35008	4.95122	5.54052e-12
Bd1960	hypothetical protein	1.08591	0.964881	0.451221	4.11239	3.3983	2.41482e-10
Bd1964	hypothetical protein	0.87261	0.886206	0.227358	23.8974	20.1038	1.48665e-09
Bd1967	pseudouridylate synthase	0.938827	0.933865	0.351174	2.12837	1.87743	0.00022024
Bd1968	6-pyruvoyltetrahydropterin synthase	0.868612	0.883974	0.206865	2.05277	1.49559	0.0337447
Bd1969	oxidoreductase	0.882222	0.899959	0.238489	3.95576	3.3448	4.67212e-06
Bd1973	butyryl-CoA dehydrogenase	0.951111	0.945355	0.370399	10.679	8.9461	3.16465e-11
Bd1977	hypothetical protein	1.13703	1.12881	0.270379	5.46902	5.29839	1.7104e-07
Bd1982	hypothetical protein	0.967455	0.989575	0.480713	2.08627	1.86975	0.000183929
Bd1983	ribonucleotide-diphosphate reductase small chain	0.92097	0.920918	0.223421	32.6843	29.5353	3.90247e-09
Bd1984	ribonucleoside-diphosphate reductase alpha chain	0.839361	0.852319	0.154313	33.1909	29.2289	2.87411e-08
Bd1994	hypothetical protein	0.752739	0.700401	0.0179189	3.0362	2.59742	5.43696e-09
Bd1998	KUP system, potassium uptake transmembrane protein	0.810041	0.817238	0.197941	2.51006	1.74458	0.0036564
Bd2001	YCE I like family protein	0.891231	0.865788	0.0672919	8.91711	4.59409	0.000175137
Bd2002	hypothetical transmembrane ptotein yneE	0.978963	0.968685	0.452653	3.36062	3.09531	2.27861e-12
Bd2007	serine hydroxymethyltransferase	0.857491	0.841636	0.179061	9.86273	9.05859	4.22668e-08
Bd2009	ribose 5-phosphate isomerase B	1.08444	1.07553	0.345764	3.13637	2.62467	0.000229912
Bd2010	3-oxoacyl-[acyl-carrier-protein] synthase II	0.929095	0.929249	0.245432	19.5607	18.527	3.78369e-07
Bd2011	hypothetical protein	1.02147	0.926135	0.345037	11.7311	11.2906	2.36108e-07
Bd2012	3-oxoacyl-(Acyl-carrier-protein) reductase	1.07343	1.05899	0.367658	5.45074	4.92835	7.21952e-08
Bd2013	malonyl CoA-acyl carrier protein transacylase	1.05528	1.04336	0.350817	1.93702	1.80066	0.000533507
Bd2020	ABC-type transporter nitrate-binding protein	1.10273	1.08533	0.3008	3.86218	3.17575	6.73886e-12
Bd2022	ABC-type nitrate transporter, ATP-binding protein	1.04931	1.02009	0.466582	2.46886	2.17892	2.75825e-09
Bd2027	hypothetical protein	1.24372	1.19271	0.147677	4.13614	3.38398	3.10064e-08
Bd2028	leucine dehydrogenase	1.16832	1.16281	0.00346843	17.8168	13.6684	9.91934e-07
Bd2030	hypothetical protein	0.910767	0.905215	0.298118	13.7101	13.3688	3.50562e-10
Bd2031	putative lipoprotein	0.986465	0.914274	0.324359	6.69572	6.0813	5.7532e-07
Bd2032	hypothetical protein	0.967036	0.930695	0.27742	1.93599	1.65109	0.0191363
Bd2034	isopenicillin N epimerase	0.909204	0.849983	0.286068	2.96657	2.72912	8.05426e-10
Bd2035	hypothetical protein	1.26116	1.22179	0.156195	10.3924	9.48937	1.07448e-10
Bd2036	predicted exonuclease of the beta-lactamase family	0.910069	0.877074	0.232736	5.22898	4.1156	3.95007e-08
Bd2038	hypothetical protein	1.0327	1.0186	0.468647	2.53804	1.63494	0.00195605
Bd2045	homoserine kinase	1.03085	1.03908	0.380989	1.45052	1.36878	0.00146593
Bd2052	hypothetical protein	0.863692	0.880582	0.274548	11.0952	10.0105	2.69138e-10
Bd2053	component of the Tol biopolymer transport system	1.03597	1.01917	0.467077	3.55793	2.77858	3.2842e-09
Bd2055	hypothetical protein	1.11126	1.07048	0.360552	2.92428	2.73236	2.9164e-10
Bd2064	hypothetical protein	1.10636	1.06833	0.346697	4.51446	4.3555	3.37048e-05
Bd2065	hypothetical protein	1.17778	1.12875	0.175109	15.3577	14.5627	4.93265e-08
Bd2066	glutathione S-transferase family protein	0.959118	0.92783	0.356165	6.13277	4.97807	1.42742e-12
Bd2068	hypothetical protein	1.15195	1.0608	0.412741	1.71856	1.52496	0.00647801
Bd2076	hypothetical protein	0.749179	0.757427	0.0217923	2.14434	1.55755	0.0138554
Bd2077	hypothetical protein	0.778526	0.779553	0.0167693	2.93594	2.4236	0.00050379
Bd2078	hypothetical protein	0.839213	0.83046	0.194074	3.28055	2.97034	6.47463e-05
Bd2080	GMP synthase	1.01521	1.02152	0.444966	8.09228	6.86636	3.98607e-08
Bd2081	similar to inosine-monophosphate dehydrogenase	0.927717	0.919824	0.25551	12.3417	11.3657	3.1546e-10
Bd2086	hypothetical protein	1.12601	1.05384	0.430575	1.55032	1.3668	0.0244451
Bd2092	hypothetical protein	1.19301	1.16984	0.16905	9.2647	6.88264	1.15242e-08
Bd2093	hypothetical protein	1.00281	0.974195	0.448241	3.84713	3.68913	1.48011e-05
Bd2095	probable acetyl-CoA acetyltransferase	0.887063	0.90481	0.298953	28.3896	26.3779	8.3444e-08
Bd2096	3-oxoacid CoA-transferase subunit A	0.917745	0.908707	0.317917	36.4655	25.9755	1.56027e-10
Bd2097	3-oxoacid CoA-transferase subunit B	0.951239	0.952836	0.398955	5.91171	4.82642	2.02441e-07
Bd2099	hypothetical protein	0.824039	0.829581	0.0942152	3.14972	2.10026	0.000158448
Bd2103	hypothetical protein	0.917251	0.909667	0.347572	3.48804	2.87427	2.77226e-09
Bd2104	DNA-binding protein HU-alpha (HU-2)	1.00991	1.0267	0.439072	5.19172	4.98573	8.3643e-07
Bd2105	hypothetical protein	0.968329	0.966464	0.426527	1.8837	1.50563	0.00470948
Bd2106	hypothetical protein	0.865698	0.864049	0.202764	3.27789	2.73657	1.03742e-05
Bd2107	Thiol:disulfide interchange protein dsbA precursor	0.825095	0.843522	0.12177	5.55501	4.9553	5.67643e-14
Bd2123	signal recognition particle protein	1.01335	1.0027	0.494765	1.62657	1.32206	0.0483848
Bd2127	hypothetical protein	1.1142	1.1187	0.227104	1.79335	1.54715	0.000838703
Bd2128	ABC transporter integral membrane protein	0.771575	0.775226	0.0895413	2.81239	1.10106	0.374725
Bd2129	putative ATP-binding component of a transport system	1.02478	0.998842	0.49787	3.26055	2.85544	1.72064e-09
Bd2130	hypothetical protein	1.05215	0.929076	0.402066	1.86104	1.65148	0.00207894
Bd2139	two-component response regulator	0.824829	0.815624	0.121391	4.49981	3.98562	0.000117229
Bd2140	DNA polymerase III subunit epsilon	1.0933	1.09628	0.281533	7.70362	4.74402	1.0048e-08
Bd2144	ATP-dependent protease LA	0.9066	0.916833	0.276826	6.18536	5.90483	0.00275579
Bd2149	nitroreductase family protein	1.15223	1.08065	0.345361	2.21478	2.00471	0.00219629
Bd2150	hypothetical protein	0.918676	0.918362	0.316562	4.24968	3.17037	2.70956e-09
Bd2151	fumarate hydratase, class I	1.07913	1.05292	0.415544	2.53369	2.2034	6.0617e-07
Bd2154	two-component response regulator homolog	0.957299	0.956946	0.407054	6.33184	5.90061	0.00058274
Bd2156	2-nitropropane dioxygenase	1.00536	0.993327	0.486704	1.82641	1.56879	0.0375094
Bd2157	hypothetical protein	0.889112	0.87837	0.217476	2.85813	2.36833	0.000175691
Bd2164	hypothetical protein	1.08617	1.05107	0.405098	2.2415	1.7564	0.00470832
Bd2165	hypothetical protein	0.959162	0.955619	0.370735	3.76229	3.4101	2.58565e-05
Bd2170	putative hemolysins	0.935029	0.924235	0.239912	1.58874	1.42643	0.0657507
Bd2174	butyryl-CoA dehydrogenase	0.80426	0.792997	0.00986948	14.0502	11.8622	6.65045e-10
Bd2187	hypothetical protein	0.857302	0.852124	0.0418846	1.88093	1.71492	0.000338149
Bd2188	SohB protein, peptidase U7 family	1.17959	1.17978	0.237319	3.2516	2.29163	2.4391e-05
Bd2189	putative oligopeptide transport system ATP-binding protein	0.980571	0.981513	0.473553	2.79946	2.63232	0.000162165
Bd2190	oligopeptide ABC transporter, ATP-binding protein	1.20064	1.06579	0.40729	3.09847	2.96577	1.85869e-06
Bd2191	ABC transporter, substrate binding protein	0.888466	0.90288	0.292474	19.6886	18.143	3.19135e-13
Bd2192	dipeptide transport system permease protein DppB	1.01034	1.01761	0.462584	9.86261	7.48505	5.60759e-10
Bd2193	ABC transporter, membrane spanning protein	0.993145	0.979876	0.462789	2.59239	2.26781	1.09498e-07
Bd2198	hypothetical protein	0.942689	0.902763	0.3543	2.7686	1.95997	0.000419165
Bd2199	hypothetical protein	1.01015	0.993686	0.487384	2.05112	1.76785	0.0011684
Bd2205	cell division inhibitor SULA	0.865226	0.86716	0.116119	3.22598	1.89134	0.000103145
Bd2206	deoxyribodipyrimidine photolyase-class I	0.884701	0.886976	0.159498	1.43845	1.19435	0.131496
Bd2207	ABC-type transporter	1.00297	1.01405	0.458363	1.70358	1.60843	0.00630731
Bd2220	Nudix (MutT) family hydrolase/pyrophosphatase	1.00771	1.0075	0.486587	2.6361	1.98089	0.000866445
Bd2226	Cation efflux system protein, AcrB/AcrD/AcrF family protein	1.02181	1.00548	0.49002	6.41513	4.88752	1.36034e-11
Bd2227	hypothetical protein	0.951381	0.948259	0.284458	5.68306	4.24793	3.38272e-08
Bd2228	HAS ABC exporter outer membrane component	0.982583	0.968559	0.423762	9.63591	6.91318	4.17149e-11
Bd2229	hypothetical protein	1.11262	1.14031	0.238764	1.69428	1.44064	0.0102076
Bd2230	hypothetical protein	0.952806	0.948015	0.363267	2.43633	1.95254	0.000137233
Bd2231	succinoglycan biosynthesis regulator	0.897904	0.854386	0.31521	2.40957	2.0912	0.00184483
Bd2232	single-strand DNA-specific exonuclease	0.947485	0.971517	0.445994	1.75562	1.62351	0.00201625
Bd2233	protein-export membrane protein SecF	0.88795	0.891347	0.262565	25.9404	9.86157	4.23364e-11
Bd2234	SecD, protein-export membrane protein	0.918117	0.927419	0.328217	23.0412	14.7388	2.47989e-12
Bd2235	preprotein translocase YajC subunit	0.959948	0.942719	0.349987	21.4319	14.5256	1.93625e-07
Bd2239	hypothetical protein	1.1229	1.10582	0.323037	1.44022	1.34156	0.0388315
Bd2241	glutamate synthase	1.01546	0.988512	0.469617	1.85822	1.67445	0.00050946
Bd2257	isoleucyl-tRNA synthetase	1.07434	1.07813	0.25251	8.86665	7.83895	1.31104e-09
Bd2266	aldehyde dehydrogenase	0.877817	0.874852	0.303807	1.96742	1.75687	0.00190288
Bd2269	serine protease, subtilase family	0.966263	0.987809	0.467176	20.4855	15.153	2.25863e-05
Bd2270	dolichyl-phosphate beta-glucosyltransferase	1.06119	1.03676	0.408669	1.87733	1.57782	0.0096038
Bd2271	hypothetical protein	0.98106	0.977848	0.463458	4.72125	3.98901	3.26171e-05
Bd2272	spb1 gene forserine protease (AJ428902) related protein	1.23524	1.12732	0.33848	11.6437	10.4541	3.03613e-07
Bd2273	spb1 gene forserine protease (AJ428902) related protein	1.14804	1.13873	0.295553	4.04376	3.43295	1.1934e-07
Bd2274	spb1 gene forserine protease (AJ428902) related protein	1.10882	1.05037	0.40605	5.55629	5.08172	3.10921e-07
Bd2275	spb1 gene forserine protease (AJ428902) related protein	1.14566	1.06926	0.377284	5.29138	5.00733	1.23578e-05
Bd2279	alpha-D-1,4-glucosidase	1.10519	1.0363	0.44416	2.86625	1.9616	0.000336464
Bd2304	band 7 protein	0.882392	0.87609	0.118068	3.09949	2.68605	9.58117e-05
Bd2310	virulence factor MviN homolog	0.858059	0.83367	0.213802	2.71069	2.12473	0.00227894
Bd2311	excinuclease ABC subunit C	0.927681	0.880852	0.279916	2.36341	2.18189	0.000153955
Bd2312	excinuclease ABC subunit B	0.914896	0.90972	0.354249	1.85054	1.75179	0.00718184
Bd2314	hypothetical protein	0.955556	0.963634	0.414279	2.5692	2.04173	0.000542204
Bd2317	hypothetical protein	1.21211	1.11343	0.312275	2.65209	2.35538	7.88231e-06
Bd2319	glutamyl-tRNA synthetase	0.978728	0.974186	0.457807	4.63929	4.45562	6.39784e-07
Bd2321	Subtilisin-like serine protease	0.96254	0.951135	0.400725	19.3278	16.7932	4.81432e-08
Bd2329	hypothetical protein	1.08382	1.02449	0.460194	2.01168	1.73662	0.000363764
Bd2331	Partition protein, ParA homolog	0.980391	0.981145	0.418575	8.79824	3.1601	6.08054e-05
Bd2337	thiosulfate sulfurtransferase	1.06374	0.987959	0.483831	8.37572	6.70353	1.43878e-07
Bd2338	lysyl-tRNA synthetase	0.967343	0.947208	0.364979	5.48572	4.82643	1.60646e-06
Bd2339	fructose-bisphosphate aldolase	0.874253	0.869686	0.143772	26.8299	25.4841	8.33247e-08
Bd2341	nifU related protein	0.983066	1.00657	0.486985	1.70914	1.54979	0.0192366
Bd2355	Hydrolase, TatD family	1.13361	1.13691	0.269973	1.65255	1.45248	0.00420987
Bd2360	hypothetical protein	1.19835	1.19762	0.207832	3.88152	3.58042	4.56758e-09
Bd2362	hypothetical protein	0.982001	0.927508	0.366827	1.8875	1.5376	0.00657117
Bd2368	hypothetical protein	0.97694	0.955863	0.413561	10.5506	8.55237	2.90591e-05
Bd2369	hypothetical protein	0.879471	0.879286	0.18234	10.5074	6.50194	5.44974e-07
Bd2370	hypothetical protein	0.827828	0.843907	0.145548	11.494	10.4	6.39411e-11
Bd2371	hypothetical protein	0.801612	0.805787	0.0209683	16.3851	11.5522	4.24351e-07
Bd2372	hypothetical abductin-like protein	0.82988	0.839668	0.205801	5.84433	5.43258	2.74658e-05
Bd2373	hypothetical protein	0.918377	0.902597	0.273236	3.10304	3.01088	0.000205464
Bd2374	hypothetical protein	0.995331	1.01382	0.47328	6.99727	5.40265	2.22373e-05
Bd2375	Adventurous gliding motility protein S	0.828306	0.808127	0.0172046	7.06126	5.34545	1.4717e-05
Bd2376	hypothetical protein	0.905336	0.90004	0.151829	16.5085	12.8127	8.42014e-05
Bd2377	Adventurous gliding motility protein R	0.774019	0.761836	0.00418232	33.1164	29.1147	1.26793e-05
Bd2384	hypothetical protein	1.09049	1.09765	0.303231	2.47847	2.03504	0.00118489
Bd2385	ABC-type Fe3+siderophores transport systems	0.904621	0.903058	0.339108	3.34051	2.06671	0.00223058
Bd2386	hypothetical protein	1.06272	1.04346	0.417307	7.45783	5.16517	4.23225e-07
Bd2387	metallo-beta-lactamase superfamily protein	0.976662	0.953911	0.431152	1.8232	1.46483	0.00710772
Bd2388	hypothetical protein	0.929486	0.929822	0.308293	2.69992	2.42776	7.00079e-05
Bd2390	hypothetical protein	0.986808	0.987197	0.445994	3.65145	3.17579	4.71332e-05
Bd2391	hypothetical protein	1.02423	1.02609	0.45903	2.54326	2.36948	3.25981e-07
Bd2409	chemotaxis resonse regulator CheY	0.911003	0.914104	0.281674	1.63085	1.47026	0.000508294
Bd2410	conserved hypothetical iron-regulated protein	1.15538	1.13916	0.238174	2.90272	2.29641	3.14989e-06
Bd2412	hypothetical protein	0.823438	0.830973	0.0441787	1.30005	1.13869	0.256114
Bd2417	hydrolase, alpha/beta fold family	1.01348	1.00197	0.49601	12.6977	10.0424	1.89924e-12
Bd2418	Zinc carboxypeptidase-related protein	0.869031	0.861604	0.240961	7.48339	6.46594	6.35884e-10
Bd2420	hypothetical protein	1.05103	1.06553	0.393348	2.68131	2.25987	5.95349e-05
Bd2422	hypothetical protein	0.9526	0.966542	0.420042	3.44696	2.8366	0.000236296
Bd2426	Rhomboid-like protein (RRP)	0.994545	0.994334	0.469052	4.08095	1.62032	0.071866
Bd2434	hypothetical protein	0.866693	0.85789	0.0663355	1.98389	1.98098	0.00291139
Bd2436	hypothetical protein	0.885372	0.871706	0.205546	3.01836	2.56011	1.09496e-05
Bd2442	excinuclease ABC subunit A	0.811853	0.772309	0.149293	4.01465	3.86157	7.65739e-07
Bd2444	ferric uptake regulation protein	1.18734	1.11819	0.312115	2.36955	2.08817	0.000266802
Bd2446	hypothetical protein	1.23441	1.16593	0.193464	1.63545	1.50617	0.00262319
Bd2448	Maf-like protein	1.12723	1.09372	0.358363	3.20526	2.60376	1.42855e-06
Bd2449	hypothetical protein	0.961634	0.969673	0.452628	4.07935	3.6146	9.10887e-06
Bd2456	hypothetical protein	1.00747	1.00451	0.489827	8.45383	7.45301	8.85735e-08
Bd2457	rod shape-determining protein MreC	1.17746	1.16553	0.169678	2.08935	1.57	0.0200615
Bd2459	hypothetical protein	0.834871	0.843514	0.152247	5.92434	1.65607	0.0463874
Bd2460	penicillin-binding protein	1.04284	1.03141	0.448385	2.27797	2.27874	0.000647727
Bd2467	hypothetical protein	1.04148	1.01783	0.463808	2.37733	1.80638	0.00352114
Bd2473	putative signal peptide protein containing LysM motif	0.998387	1.00163	0.495711	4.42429	3.51966	3.63035e-09
Bd2474	hypothetical protein	0.897411	0.894727	0.0944334	7.04561	6.38728	3.63627e-07
Bd2487	Holliday junction DNA helicase RuvB	0.908756	0.896798	0.323031	2.53343	2.5487	0.000359018
Bd2488	Holliday junction DNA helicase RuvA	1.03989	1.02402	0.450881	3.6463	3.64256	0.000110619
Bd2489	crossover junction endodeoxyribonuclease RuvC	0.947121	0.947849	0.403254	2.15124	2.24318	0.00448582
Bd2490	hypothetical protein	0.897133	0.889347	0.0492498	2.04367	1.79112	0.00690412
Bd2491	translation elongation factor EF-P	1.28878	1.26077	0.0144327	3.64879	3.28929	6.77151e-05
Bd2494	hypothetical protein	0.938124	0.902163	0.285194	2.03472	1.8772	0.0216212
Bd2496	hypothetical protein	0.802729	0.810713	0.0368089	2.25328	2.00755	0.000798221
Bd2498	hypothetical protein	1.02032	0.993002	0.488891	1.45512	1.30575	0.132412
Bd2499	hypothetical protein	1.00305	1.01756	0.464415	2.11843	2.09319	0.00220983
Bd2500	2-methylcitrate dehydratase	1.04886	1.05191	0.323423	36.7137	32.5677	2.0489e-09
Bd2502	2-methylisocitratelyase 2	0.894387	0.894398	0.19498	12.9785	11.4059	4.61464e-08
Bd2504	MCP chemotaxis protein	0.992978	0.971402	0.443727	2.08368	1.67034	0.00306815
Bd2507	hypothetical protein	1.06305	1.02963	0.446208	3.04653	2.54307	1.54679e-05
Bd2511	citrate synthase	0.970924	0.970532	0.346231	75.7916	63.3115	6.5919e-17
Bd2517	alkyl hydroperoxide reductase, C22 subunit	0.768559	0.716815	0.0161716	13.8584	11.7063	1.71756e-10
Bd2518	alkyl hydroperoxide reductase, subunit F	0.899038	0.894445	0.277625	2.04001	1.68752	0.00155795
Bd2519	dipeptidyl anminopeptidase	1.14992	1.14585	0.303963	8.48165	6.98209	9.95319e-07
Bd2521	hypothetical protein	1.14979	1.14891	0.192798	5.98049	5.50115	1.76012e-05
Bd2525	hypothetical protein	1.04106	1.00507	0.489613	3.46458	3.40986	1.0399e-06
Bd2540	amine oxidase, flavin-containing	0.930936	0.872424	0.205989	7.65599	7.3682	3.95872e-06
Bd2547	hypothetical protein	0.811665	0.807791	0.0534875	1.81662	1.71231	0.00602242
Bd2551	hypothetical protein	1.21191	1.1629	0.294661	2.11334	1.79587	0.00240037
Bd2554	cytosol aminopeptidase	0.965367	0.942858	0.386351	15.4656	6.7993	2.35073e-09
Bd2558	ribosomal-protein-alanine acetyltransferase	1.10305	1.10268	0.303221	2.74963	2.35155	0.000400405
Bd2569	peptidyl-prolyl cis-trans isomerase, FKBP-type	0.871267	0.813868	0.106725	7.25533	7.40143	8.43263e-06
Bd2570	Rhodanese	1.01933	0.98643	0.4795	1.58567	1.54967	0.00531116
Bd2571	selenide, water dikinase	0.92021	0.925303	0.230294	3.81001	1.95628	0.00025357
Bd2575	putative 2-component transcriptional regulator	1.12478	1.05713	0.410758	2.03006	1.87996	0.000385765
Bd2583	ABC-type multidrug transporter with fused ATPase and permease domains.	0.917366	0.914456	0.218066	2.83697	2.72095	1.52343e-07
Bd2588	putative secreted protein	0.947083	0.937355	0.376509	2.20396	1.97256	5.93499e-06
Bd2606	probable signale peptide	0.547948	0.488043	0.00280811	1.94649	1.4282	0.0287365
Bd2607	hypothetical protein	0.638334	0.616495	0.000440784	10.6673	2.00033	0.00209215
Bd2608	major anaerobically induced transmembrane protein	0.618723	0.60514	5.45204e-05	4.71646	4.13038	8.40261e-12
Bd2609	cation transport ATPase, E1-E2 family	0.997815	0.981598	0.452036	7.79601	5.88239	0.00200422
Bd2610	cytochrome oxidase maturation protein, cbb3-type	1.10866	1.09454	0.17175	13.6046	11.2991	1.49418e-05
Bd2611	cytochrome c oxidase, cbb3-type, subunit I	0.832849	0.839412	0.186095	50.5319	39.3117	1.8241e-17
Bd2612	hypothetical protein	1.20456	0.895003	0.374803	3.43988	2.65952	1.94567e-09
Bd2613	cytochrome-c oxidase fixP chain	1.04455	1.02503	0.402929	9.83042	9.47406	2.28619e-07
Bd2614	iron-sulfur cluster-binding protein	1.05062	1.04874	0.400082	5.98229	5.25883	1.69212e-10
Bd2615	hypothetical protein	1.04988	1.05697	0.403192	4.76961	4.30676	2.48047e-08
Bd2622	methyl-accepting chemotaxis protein	1.06484	1.07778	0.328857	1.45628	1.42964	0.0498494
Bd2627	periplasmic protease	0.858837	0.870414	0.240543	4.42718	2.28221	0.000605773
Bd2674	hypothetical protein	0.726442	0.640942	0.0323823	5.51171	2.51058	0.000557689
Bd2676	hypothetical protein	0.879289	0.881149	0.0977443	1.91894	1.2761	0.297318
Bd2683	hypothetical protein	0.915822	0.917134	0.359767	6.44899	5.49847	6.61276e-06
Bd2688	dihydroorotase	1.174	1.16196	0.294379	2.01899	1.96413	0.000843921
Bd2691	3-hxdroxyacyl-CoA dehydrogenase	0.969	0.958538	0.393268	5.372	2.47791	0.000161091
Bd2692	protease	0.895941	0.916297	0.2785	24.3249	23.4122	4.1718e-09
Bd2694	bacitracin resistance protein	0.954377	0.904271	0.311842	5.87095	3.51812	3.66484e-05
Bd2695	hypothetical protein	0.915985	0.902751	0.338377	3.96725	3.49633	0.00021201
Bd2698	hypothetical protein	1.16965	1.09517	0.368689	24.0981	22.6934	1.18502e-06
Bd2700	ribonuclease PH	1.03025	0.961348	0.436079	2.57666	2.29084	0.00037561
Bd2701	putative HAM1 protein	0.938254	0.933956	0.263481	3.19944	3.10803	0.000145424
Bd2707	GTP-binding protein	1.26161	1.24474	0.127247	2.32736	2.08803	5.38335e-05
Bd2708	putative amidase	1.07188	1.0352	0.430187	1.9459	1.59146	0.0110219
Bd2710	oligopeptide ABC transporter, permease protein	0.884537	0.858658	0.24321	2.53681	1.74493	0.0100644
Bd2712	DNA repair protein homolog	0.938613	0.931029	0.386671	2.02396	1.89767	0.00121804
Bd2717	hypothetical protein	0.92417	0.9045	0.327362	3.70258	2.54379	9.5375e-09
Bd2718	hypothetical protein	0.914755	0.90577	0.30053	1.98787	1.87871	0.000482349
Bd2727	phosphoglycerate mutase	1.09337	1.05266	0.429307	2.72846	2.70845	0.00107348
Bd2728	oxoglutarate dehydrogenase	0.783862	0.772	0.012883	10.5721	7.62936	3.00116e-07
Bd2729	2-oxoglutarate dehydrogenase, E2 component, dihydrolipoamide succinyltransferase	0.89563	0.891063	0.0539619	11.6821	9.88366	7.75093e-13
Bd2731	dihydrolipoamide dehydrogenase	0.814608	0.772733	0.0281156	5.50912	5.35819	8.7851e-07
Bd2744	hypothetical protein	1.09706	1.02168	0.462056	4.19331	3.88887	6.1713e-07
Bd2746	hypothetical protein	1.07543	1.05949	0.358868	5.40755	2.9009	0.000109392
Bd2749	ABC transporter , permease component	0.806575	0.810574	0.00729687	9.14008	7.48607	2.08598e-07
Bd2750	putative solute-binding periplasmic protein of ABC transport	0.858353	0.861838	0.182879	3.00135	2.56099	0.000165176
Bd2751	urocanate hydratase	0.930439	0.92424	0.360333	5.35902	5.34468	3.14712e-07
Bd2753	hypothetical protein	1.06409	0.968905	0.431461	3.77821	3.30505	1.36081e-08
Bd2754	hypothetical protein	0.802009	0.721154	0.0660518	10.3498	4.47981	2.29095e-07
Bd2756	probable ribulose-phosphate 3-epimerase	0.851828	0.854886	0.158914	3.31003	2.75904	1.58656e-09
Bd2757	hypothetical protein	0.928432	0.938901	0.330112	1.86874	1.33932	0.0736171
Bd2761	putative phosphate regulon protein	1.11934	1.12338	0.244829	1.92267	1.77272	0.00251635
Bd2762	hypothetical protein	0.989345	0.986239	0.465305	5.9695	4.7107	3.82855e-07
Bd2763	biotin--synthetase	0.951233	0.922241	0.307329	11.4916	8.38019	8.11171e-10
Bd2764	hypothetical protein	0.93684	0.936059	0.332408	6.5752	5.76745	7.69393e-08
Bd2765	hypothetical protein	1.03224	1.06801	0.395946	7.07878	6.50104	5.027e-10
Bd2767	outer membrane protein	0.993592	0.973549	0.435075	3.36864	3.23802	3.94897e-05
Bd2769	putative outer membrane protein	0.948226	0.947279	0.292426	3.70245	2.72886	0.000679378
Bd2784	3-isopropylmalate isomerase	0.930485	0.941423	0.322408	28.147	25.7163	1.05609e-11
Bd2791	hypothetical protein	0.913926	0.918735	0.29761	3.27198	2.96549	2.91003e-05
Bd2792	hypothetical protein	0.828995	0.833705	0.161691	4.60021	4.10779	1.32077e-06
Bd2794	hypothetical protein	0.79503	0.802385	0.0820604	3.59048	3.41431	0.00241831
Bd2795	hypothetical protein	1.02928	1.01065	0.482548	5.09776	4.18798	0.00131731
Bd2796	hypothetical protein	0.950959	0.933251	0.388479	5.70716	5.14444	3.65686e-05
Bd2799	hypothetical protein	0.75878	0.772465	0.0400626	5.15086	3.98997	6.69739e-07
Bd2800	serine protease MucD precursor	0.913151	0.900324	0.0577693	3.95535	2.63631	1.44687e-06
Bd2813	putative alcohol dehydrogenase I	0.988506	0.958083	0.436615	19.0778	17.3625	3.38014e-08
Bd2815	hypothetical protein	1.13695	1.10951	0.297773	2.95493	2.41444	0.000502735
Bd2825	nitrite reductase periplasmic cytochrome c552	1.08048	1.11034	0.291761	1.75115	1.4592	0.00356504
Bd2834	NAD-dependent malic enzyme	1.07705	1.05233	0.375202	5.1917	4.64426	7.66582e-10
Bd2837	two-component response regulator homolog	0.893168	0.88631	0.151054	7.24299	6.59885	3.3336e-11
Bd2852	hypothetical protein	1.2539	1.26886	0.0585282	4.12692	3.37963	2.69556e-14
Bd2857	aspartate ammonia-lyase (aspartase)	0.994517	0.959397	0.397123	2.72973	2.48724	0.000309166
Bd2864	DNA topoisomerase VI subunit A	0.929507	0.932132	0.375224	3.30473	2.99361	1.59485e-07
Bd2865	DNA topoisomerase VI subunit B	0.881861	0.898162	0.291303	6.29094	5.8181	3.07196e-07
Bd2886	hypothetical protein	1.29226	1.2715	0.111508	6.35038	4.41323	3.02251e-06
Bd2887	hypothetical protein	0.980995	0.775513	0.222728	6.24132	5.73596	5.00285e-11
Bd2888	hypothetical protein	1.0186	1.03744	0.419453	4.45441	2.99633	7.67043e-05
Bd2890	oxidoreductase	1.01352	1.01151	0.4813	4.84185	3.47464	3.79408e-08
Bd2892	D-3-phosphoglycerate dehydrogenase	0.911035	0.938292	0.372489	7.84117	7.25052	2.626e-13
Bd2893	transcriptional regulator	1.27221	1.24902	0.166506	2.48322	1.88351	0.00162433
Bd2894	putative phosphatidate cytidiltransferase	0.892501	0.8408	0.257063	4.10916	2.87464	2.65e-06
Bd2895	acyltransferase family protein	1.16445	1.1139	0.326503	1.4848	1.28754	0.126245
Bd2912	MutS-like mismatch repair protein, ATPase	0.933454	0.882107	0.305125	1.66803	1.65333	0.001958
Bd2914	glycerol-3-phosphate transporter	1.00846	0.961037	0.435615	3.92108	1.56789	0.0341247
Bd2923	Serine protease	1.27795	1.22393	0.175649	2.80611	2.69745	7.12398e-05
Bd2924	probable acyl-CoA dehydrogenase	1.03512	1.0263	0.442055	1.69726	1.66351	0.00531203
Bd2941	putative mannose-6-phosphate isomerase	0.976943	0.879092	0.344488	3.02381	2.88925	1.26897e-05
Bd2944	hypothetical protein	0.85899	0.87025	0.269197	8.74085	7.91731	1.19304e-14
Bd2946	hypothetical protein	1.00553	0.984787	0.46752	6.79579	6.44802	2.66762e-12
Bd2948	thiol:disulfide interchange protein tlpA	1.14817	1.12545	0.22176	1.41668	1.32514	0.014666
Bd2979	elongation factor EF-G	1.215	1.2192	0.150063	1.80778	1.59109	0.00423392
Bd2983	DNA-directed RNA polymerase, beta' subunit	1.27626	1.27623	0.0173135	34.9769	32.0671	6.43762e-14
Bd2993	preprotein translocase SecE subunit	1.15673	1.16703	0.162897	17.1522	15.4261	3.86413e-09
Bd2996	orotidine 5'-phosphate decarboxylase	1.04584	1.00401	0.490605	3.50482	3.59513	4.12718e-05
Bd3001	phosphoribosylaminoimidazole synthetase	0.956294	0.954305	0.413098	3.27697	2.95215	0.000913163
Bd3002	IMP cyclohydrolase	1.17579	1.14103	0.175494	3.25147	2.27975	0.00227859
Bd3003	phosphoribosylformylglycinamidine synthase I	1.11434	1.09556	0.343613	2.64295	2.18524	6.63019e-05
Bd3004	phosphoribosylformylglycinamidine synthase II	0.937853	0.899031	0.330774	1.93048	1.68722	0.0026076
Bd3006	phosphoribosylamine--glycine ligase	1.01616	0.978641	0.460791	2.37427	2.23032	0.000182921
Bd3007	phosphoribosylaminoimidazolesuccinocarboxamidesynthase	0.998228	0.974066	0.455202	4.22569	3.27613	3.57548e-05
Bd3008	phosphoribosylaminoimidazole carboxylase catalytic subunit	0.965782	0.950227	0.379747	6.96465	3.98015	0.000136257
Bd3033	prolyl-tRNA synthetase	1.0904	1.06436	0.348901	4.27456	3.32755	3.24154e-05
Bd3035	nitrogen assimilation regulatory protein NtrX	1.06257	1.04449	0.350201	11.479	9.3186	7.63306e-09
Bd3036	nitrogen regulation protein NtrY	1.13355	1.05578	0.417929	1.8209	1.65575	0.0156349
Bd3043	hypothetical protein	0.79371	0.810097	0.170959	2.99745	2.87051	1.58751e-14
Bd3044	hypothetical protein	0.901492	0.900356	0.307006	1.68251	1.38291	0.0324148
Bd3048	ATPase with chaperone activity, two ATP-binding domains	0.978133	0.987368	0.454207	3.20106	2.51738	0.0134851
Bd3054	hypothetical protein	0.845052	0.722575	0.133338	3.70684	2.00983	0.000271691
Bd3061	hypothetical protein	0.792753	0.766198	0.00980232	7.902	7.23748	0.00019091
Bd3071	Regulatory protein	0.889992	0.860204	0.0593497	1.71092	1.446	0.022771
Bd3080	NADH dehydrogenase I chain I	0.867214	0.867204	0.114034	39.5601	33.8188	2.0686e-13
Bd3081	NADH dehydrogenase I chain G	0.859264	0.870536	0.173692	21.5161	19.4059	7.21203e-09
Bd3083	NADH dehydrogenase I, F subunit	0.811115	0.813476	0.1809	19.1635	15.1613	1.41615e-10
Bd3084	NADH dehydrogenase I chain E	0.905517	0.915322	0.359656	11.8938	10.5824	5.99889e-08
Bd3085	NADH dehydrogenase I,D subunit	1.01591	1.01046	0.45849	9.83403	8.51799	6.32019e-09
Bd3086	NADH dehydrogenase I chain B	0.85879	0.86634	0.111891	27.0154	24.3355	1.45801e-07
Bd3087	protease	1.07245	1.06908	0.198901	3.5142	3.18873	9.35461e-07
Bd3102	hypothetical protein	0.927044	0.917986	0.112423	5.62107	2.52895	2.47321e-05
Bd3105	Phosphonates-binding protein	0.898592	0.920334	0.388076	1.53975	1.49587	0.0386365
Bd3106	hypothetical protein	1.14856	1.145	0.190234	4.32766	4.20497	5.19071e-07
Bd3107	putative methyltransferase	1.14135	1.05089	0.427092	2.60373	2.55195	5.11386e-06
Bd3108	helicase	1.06092	1.02855	0.446321	1.66842	1.35935	0.0672401
Bd3117	HD-hydrolase domain containing protein	0.867444	0.865923	0.120118	2.63533	2.18807	8.77392e-06
Bd3118	hypothetical protein	1.01029	1.00412	0.488547	2.40333	2.18711	0.000298202
Bd3119	hypothetical protein	0.946553	0.945739	0.256345	4.45095	4.01316	7.16261e-05
Bd3120	ABC-type organic solvent transporter, solute-binding periplasmic protein.	0.820501	0.809011	0.0199258	3.4067	2.91155	0.00330221
Bd3121	ABC-type organic solvent transport system ATP-binding protein	0.996323	1.01437	0.465632	2.7674	2.19132	0.00212021
Bd3123	ABC-type organic solvent resistance transport system permease protein	0.872029	0.833547	0.213064	3.02605	2.75515	0.000856147
Bd3124	hypothetical protein	1.09212	1.06765	0.376099	4.95027	4.70641	0.000255078
Bd3125	sensor histidine kinase	0.973817	0.973812	0.433388	3.00092	2.23776	0.00306503
Bd3126	sensor histidine kinase	1.03206	1.0042	0.486824	2.83852	2.95492	0.000600895
Bd3127	L-aspartate oxidase	1.09497	1.05104	0.409886	1.63201	1.45467	0.0027937
Bd3128	hypothetical protein	0.902801	0.901352	0.318519	3.60093	2.99285	3.36047e-06
Bd3129	hypothetical protein	1.03655	1.01553	0.463209	3.01674	2.0594	0.000484152
Bd3130	probable short-chain dehydrogenase	1.05518	0.952011	0.424855	4.39287	4.22289	5.36962e-07
Bd3140	putative exonuclease	0.896809	0.880268	0.200548	2.99873	2.8497	0.00331329
Bd3145	hypothetical protein	0.873624	0.877332	0.15151	2.61759	2.50447	9.73512e-08
Bd3151	AMP-ligase	0.857581	0.875267	0.211482	2.28754	1.90006	5.6142e-06
Bd3152	putative manganese transport system permease protein	0.887065	0.88193	0.0603842	4.20101	3.75491	2.3282e-11
Bd3153	hypothetical protein	0.939411	0.943887	0.261613	1.91975	1.68379	0.000587605
Bd3156	putative transferase	0.903179	0.903471	0.25694	6.40225	5.90125	3.07602e-11
Bd3157	hypothetical protein	1.07607	0.991046	0.485461	1.87657	1.8031	0.0249276
Bd3159	hypothetical protein	1.03154	1.01094	0.468896	4.79587	3.69592	1.74635e-07
Bd3160	putative dehydrogenase	1.18317	1.07614	0.3654	3.75286	3.46868	3.91854e-05
Bd3161	putative dehydrogenase	1.16645	1.14678	0.229401	4.71139	4.83083	3.38768e-05
Bd3166	ABC-type lipoprotein transporter, permease protein.	0.97731	0.97719	0.450048	1.63655	1.42421	0.00217153
Bd3167	ABC transporter, ATP-binding protein	0.787098	0.784578	0.0155503	4.7946	4.07074	1.25319e-12
Bd3168	hypothetical protein	0.853817	0.868254	0.220719	3.802	1.90009	0.013869
Bd3171	peptidyl-dipeptidase	0.891465	0.897173	0.261715	22.0543	17.4285	1.1509e-11
Bd3172	probable inorganic polyphosphate/ATP-NAD kinase	0.921873	0.897034	0.27862	6.47817	5.81594	1.75744e-06
Bd3173	DNA repair protein	1.0584	1.05661	0.394388	3.01097	2.77581	0.000174098
Bd3175	hypothetical protein	0.872436	0.888107	0.333839	7.2364	6.5963	5.12083e-08
Bd3178	aconitate hydratase	0.749531	0.762687	0.0504632	4.58257	2.55104	2.99517e-05
Bd3187	hypothetical protein	1.02561	1.02739	0.436395	2.13991	1.61394	0.00123873
Bd3189	cell division protein FtsZ	0.74308	0.740548	0.00220846	7.57615	6.71048	2.70508e-08
Bd3190	cell division protein FtsA	0.909925	0.911901	0.33929	3.26647	2.86612	0.000457573
Bd3191	cell division protein	0.859702	0.855006	0.189517	1.66804	1.52853	0.00553981
Bd3193	universal stress protein	0.971211	0.951704	0.325089	8.43534	6.73068	0.00444716
Bd3196	UDP-N-acetylmuramate--alanine ligase	0.970007	0.97116	0.435834	5.02768	4.30129	2.42167e-10
Bd3197	UDP-N-acetylglucosamine--N-acetylmuramyl- (pentapeptide) pyrophosphoryl-undecaprenol N-acetylglucosamine transferase	1.00662	0.976244	0.460024	4.24471	3.39877	4.52126e-06
Bd3198	cell division protein FtsW	0.754128	0.744935	0.0787083	2.40249	2.04395	0.00241916
Bd3200	hypothetical protein	1.08388	1.0213	0.462337	8.94821	6.53671	8.0383e-15
Bd3201	phospho-N-acetylmuramoyl-pentapeptide-transferase	0.952914	0.939115	0.369237	3.64521	3.00872	2.25293e-09
Bd3204	UDP-N-acetylmuramoylalanyl-D-glutamyl-2, 6-diaminopimelate--D-alanyl-D-alanine ligase	1.02995	1.0084	0.484452	2.85718	2.42331	2.53475e-05
Bd3205	UDP-N-acetylmuramoylalanyl-D-glutamate--2, 6-diaminopimelate ligase	0.928947	0.916143	0.306313	4.5326	3.71853	0.000213684
Bd3213	cell division protein	0.981457	0.957951	0.43142	2.76282	2.56542	9.20973e-08
Bd3214	putative histidine kinase	0.903858	0.904281	0.199827	3.63617	2.98713	0.000303346
Bd3223	Sco1/SenC family protein	1.03202	0.983281	0.466722	2.76855	2.53858	2.79574e-07
Bd3224	hypothetical protein	1.15159	1.08615	0.340439	18.7351	14.8825	4.46429e-16
Bd3230	thymidylate synthase	0.95563	0.96388	0.433879	32.6251	32.4591	8.18295e-07
Bd3231	hypothetical protein	1.05259	1.04182	0.420561	9.26311	9.36865	4.2426e-06
Bd3233	UDP-N-acetylpyruvoylglucosamine reductase	0.958696	0.943827	0.377067	2.55615	2.07675	0.000275826
Bd3237	glutathione S-transferase family protein	0.864039	0.890289	0.286906	5.04546	4.89212	3.8959e-06
Bd3264	putative pseudouridylate synthase	1.02329	1.01205	0.459606	5.2537	1.88673	0.000376843
Bd3273	putative metalloendopeptidase	0.836781	0.840625	0.0502233	2.84979	2.13592	0.000120665
Bd3274	ADP-heptose synthase	1.00048	1.0254	0.451699	1.77512	1.30772	0.06852
Bd3283	hypothetical protein	1.1653	1.15556	0.221018	3.25579	2.19437	0.000157727
Bd3284	hypothetical protein	1.01331	1.01299	0.460848	2.31572	1.82141	0.00610859
Bd3290	hypothetical protein	0.939565	0.930147	0.122503	5.35674	3.58914	1.17128e-05
Bd3292	hypothetical protein	1.1227	1.08097	0.359836	1.99982	1.6932	7.51734e-05
Bd3294	oxidase-related protein	1.00738	0.996061	0.490793	2.67426	2.38169	0.00194123
Bd3295	methylenetetrahydrofolate dehydrogenase (NADP) / methenyltetrahydrofolate cyclohydrolase	1.13152	1.08206	0.35996	3.05718	2.98413	0.000107336
Bd3309	hypothetical protein	0.862479	0.845101	0.239559	4.21857	3.52287	3.61569e-09
Bd3311	hypothetical protein	0.993768	0.992372	0.484879	2.47463	2.09973	0.00047157
Bd3312	hypothetical protein	0.792648	0.80142	0.0502884	3.43043	2.5561	6.08298e-05
Bd3314	RNA polymerase sigma-32 factor	1.17797	1.17184	0.124338	2.83857	2.48396	0.000551309
Bd3339	ATP-dependent DNA helicase	1.13426	1.0349	0.446134	1.41216	1.34097	0.0227733
Bd3340	hypothetical protein	0.74872	0.734369	0.149026	7.15711	6.66433	2.02956e-05
Bd3348	hypothetical protein	0.828348	0.85027	0.195542	21.8765	11.775	1.24031e-11
Bd3349	chaperonin	0.881302	0.843771	0.261473	19.5198	14.3087	1.40104e-12
Bd3366	Conserved two-component system, regulatory protein	1.19009	1.08947	0.331227	6.53179	5.28062	1.1808e-07
Bd3367	Conserved sensor histidine kinase	0.84116	0.822335	0.179841	5.9016	4.25834	6.36512e-05
Bd3382	putative DNA-binding protein HU-beta	0.92862	0.920703	0.0453836	7.15987	5.13711	0.00541507
Bd3384	hypothetical protein	0.990368	0.999299	0.498046	3.67474	3.64648	3.77558e-05
Bd3385	branched-chain amino acid ABC transporter, amino acid-binding protein	0.800716	0.776794	0.129399	1.70091	1.59412	0.0113626
Bd3388	branched-chain amino acid transport system	1.20088	1.11163	0.311768	1.35914	1.3065	0.0107238
Bd3392	hypothetical protein	0.926814	0.902225	0.242378	1.6065	1.47707	0.0158878
Bd3393	RagB (Two-component sensor histidine kinase)	0.878021	0.862073	0.0971795	1.3074	1.18144	0.0991102
Bd3419	glucose-inhibited division protein A	1.15603	1.12545	0.258328	2.69027	2.41218	1.06115e-06
Bd3420	Thymidine kinase	1.07568	1.05879	0.381649	1.8627	1.83496	0.00735458
Bd3424	glucosamine--fructose-6-phosphate aminotransferase (isomerizing)	1.06927	1.03509	0.408846	3.51145	3.10435	1.70804e-05
Bd3425	UDP-N-acetylglucosamine pyrophosphorylase / diamine N-acetyltransferase	0.905296	0.904762	0.306226	2.10289	1.96557	0.000759217
Bd3427	predicted hydrolase of the HAD superfamily	0.808532	0.81458	0.054327	2.95202	2.63212	0.000255691
Bd3430	sensory transduction histidine kinase	0.901251	0.899238	0.127177	2.23342	2.04015	0.00119304
Bd3438	hypothetical protein	0.965056	0.992743	0.489232	3.16989	2.23018	1.02441e-05
Bd3444	delta-aminolevulinic acid dehydratase	0.832359	0.83109	0.16333	2.77205	2.22319	0.000212134
Bd3446	hypothetical protein	0.831116	0.756228	0.0942973	1.5746	1.3406	0.102109
Bd3447	hydroxymethylbilane synthase	0.883329	0.876617	0.110406	1.83716	1.39447	0.0585108
Bd3449	glutamate-1-semialdehyde 2,1-aminomutase	0.971977	0.982104	0.432692	3.98142	2.90937	1.30031e-08
Bd3450	signal-transducing histidine kinase	0.937309	0.934468	0.206095	1.84617	1.43021	0.0161324
Bd3451	Conserved Two-component response regulator	0.889496	0.891538	0.134028	1.73088	1.61084	0.00301545
Bd3452	uroporphyrinogen decarboxylase	0.948947	0.959169	0.409104	4.32586	3.12308	2.88624e-05
Bd3454	coproporphyrinogen III oxidase	0.804528	0.801659	0.00162392	2.67091	1.99748	0.000876569
Bd3455	hypothetical protein	1.01238	1.02885	0.445986	2.94737	2.56291	1.07318e-07
Bd3456	Ferrochelatase	0.975835	0.983067	0.464921	1.77207	1.52815	0.00159336
Bd3461	ATP-dependent RNA helicase	1.16297	1.13254	0.293762	5.12775	4.67135	8.27891e-06
Bd3462	putative hydrolase	0.92066	0.928387	0.362388	6.89972	6.28298	1.33359e-05
Bd3464	poly(A) polymerase	1.19517	1.11927	0.311752	2.75157	2.39998	0.00108844
Bd3466	Prolyl oligopeptidase family protein	0.99894	0.984929	0.463319	3.56061	2.80613	2.35504e-06
Bd3475	hypothetical protein	0.911834	0.90094	0.327866	5.52344	5.18946	1.03592e-06
Bd3476	hypothetical protein	1.08443	1.09664	0.356756	1.6742	1.41432	0.0283462
Bd3480	proline iminopeptidase	0.983006	0.984573	0.449547	2.74574	2.44424	0.000799738
Bd3484	2-oxoglutarate decarboxylase / 2-succinyl-6-hydroxy-2,4-cyclohexadiene-1-carboxylate synthase	0.958583	0.914866	0.350398	3.58313	2.89466	7.7182e-05
Bd3489	hypothetical protein	0.940363	0.93397	0.154792	33.1119	25.5958	3.76204e-10
Bd3490	Two-component system response regulator	1.02831	1.02494	0.452157	2.60992	2.16366	0.000244439
Bd3492	naphthoate synthase	0.848688	0.857118	0.116	3.8056	3.14981	1.47269e-07
Bd3494	shikimate synthase	1.00716	0.951742	0.426742	1.709	1.60855	0.0197212
Bd3495	EPSP synthase (3-phosphoshikimate 1-carboxyvinyltransferase), EPSP synthase (3-phosphoshikimate 1-carboxyvinyltransferase)	0.945144	0.934577	0.398673	3.7715	3.53275	1.94933e-06
Bd3496	hypothetical protein	0.983245	0.960561	0.442432	3.19697	2.67845	0.000270234
Bd3497	3-dehydroquinate synthetase	0.898221	0.871509	0.240024	6.90944	6.00276	8.99982e-07
Bd3507	putative secreted nuclease	1.10139	1.11533	0.298682	3.02874	2.55367	6.37013e-05
Bd3510	general secretion pathway protein D	1.01092	0.983403	0.459075	3.56475	2.58362	4.2161e-06
Bd3517	hypothetical protein	0.950966	0.907293	0.358179	2.71358	2.43752	0.000244731
Bd3521	transcriptional reguator, TetR family	1.27968	1.2658	0.117266	1.48722	1.3499	0.0420253
Bd3523	hypothetical protein	0.960477	0.952963	0.428697	2.19234	2.00257	0.00634753
Bd3525	hypothetical protein	1.03445	1.03439	0.39068	6.2533	5.32067	1.00888e-05
Bd3536	ADP-L-glycero-D-mannoheptose-6-epimerase	1.05381	1.0468	0.412528	3.05022	2.89761	7.55866e-09
Bd3537	hypothetical protein	1.05131	1.02329	0.457442	2.6125	2.31071	8.42118e-05
Bd3541	hypothetical protein	0.860725	0.832726	0.101081	1.70131	1.49279	0.0322255
Bd3542	diaminohydroxyphosphoribosylaminopyrimidine deaminase / 5-amino-6-(5-phosphoribosylamino)uracil reductase	1.14823	1.14316	0.221899	1.80276	1.61497	0.000215806
Bd3544	hypothetical protein	0.802667	0.820922	0.230092	3.44773	2.54521	4.43489e-07
Bd3547	metallopeptidase	0.940895	0.928042	0.361893	3.69816	3.26377	4.755e-06
Bd3551	hypothetical protein	0.980522	0.846602	0.194829	2.85573	2.31513	5.14016e-08
Bd3556	short chain dehydrogenase	1.03418	0.990638	0.475094	2.66129	2.29617	1.25874e-06
Bd3557	hypothetical protein	0.951702	0.915507	0.312721	7.87862	7.26716	3.63122e-09
Bd3560	3-methyl-2-oxobutanoate hydroxymethyltransferase	0.927752	0.922114	0.347372	6.74389	6.01726	1.00876e-05
Bd3561	pantothenate synthetase	0.957226	0.952159	0.397184	6.4645	5.79012	3.75679e-07
Bd3562	flavoprotein	1.11534	1.06063	0.366259	4.43358	4.03624	1.48075e-06
Bd3564	putative transcriptional regulators, homologs of Bvg accessory factor	1.01745	1.0228	0.440283	4.53868	4.02619	0.000131367
Bd3565	aspartate 1-decarboxylase precursor	0.887315	0.863132	0.193202	4.75349	4.0787	1.70895e-07
Bd3566	ABC transporter, ATP-binding protein	1.01436	0.925988	0.385785	2.70588	2.39962	0.000181003
Bd3567	hypothetical protein	0.910405	0.877861	0.280851	2.61358	1.89392	0.00103749
Bd3576	hydroxymethylglutaryl-CoA lyase	1.06768	1.06506	0.256395	2.42782	2.09836	2.04049e-05
Bd3577	probable acyl-CoA carboxylase alpha chain protein	1.04159	1.01542	0.461624	2.47841	2.20587	0.000310799
Bd3578	pyruvate carboxylase	1.12919	1.08144	0.36068	2.11985	1.92636	0.00344837
Bd3579	enoyl-CoA hydratase/isomerase family protein	1.05563	1.05159	0.365079	10.5516	6.57661	1.83512e-14
Bd3580	3-methylcrotonoyl-CoA carboxylase beta subunit	1.01329	0.993939	0.482474	4.96485	4.61671	6.11595e-11
Bd3581	hypothetical protein	0.965415	0.951569	0.332975	8.26521	8.03684	2.74129e-11
Bd3582	hypothetical protein	1.04073	1.02347	0.454502	6.82652	5.99003	5.03982e-07
Bd3584	hypothetical protein	0.954539	0.914062	0.330255	1.90575	1.6672	0.0034121
Bd3586	hypothetical protein	1.00527	0.980952	0.454161	1.56069	1.34717	0.0568838
Bd3588	hypothetical protein	1.08104	1.04053	0.443226	11.1276	12.9742	0.00231239
Bd3592	hypothetical protein	0.996184	0.93188	0.392099	1.95844	1.76062	0.000679976
Bd3594	hypothetical protein	0.966914	0.934732	0.37846	6.96723	6.61819	3.23074e-07
Bd3602	hypothetical protein	1.00684	0.993586	0.477746	3.30553	3.10856	3.36666e-05
Bd3610	hypothetical protein	1.02901	1.04028	0.397875	8.04893	7.67789	7.38466e-09
Bd3613	Sensory transduction histidine kinase	0.877977	0.875689	0.106964	4.94018	4.78044	9.70389e-14
Bd3617	hypothetical protein	0.976665	0.951678	0.339416	33.8662	30.5897	1.51696e-09
Bd3622	Aminopeptidase	0.920132	0.926909	0.348779	4.70216	4.09846	1.26794e-08
Bd3628	hypothetical protein	0.836917	0.827601	0.206456	4.55547	3.6042	6.9828e-07
Bd3632	hypothetical protein	0.956419	0.946937	0.398779	6.34544	2.74765	0.000551544
Bd3633	asparaginase	0.915117	0.888132	0.287511	1.53515	1.44054	0.00112645
Bd3635	hypothetical protein	0.978773	0.967926	0.389561	1.65718	1.36459	0.0252533
Bd3636	hypothetical protein	0.98916	0.989461	0.466462	5.41092	4.92159	1.96442e-08
Bd3651	hypothetical protein	0.876802	0.902165	0.269213	3.24565	2.781	8.14579e-07
Bd3652	hypothetical protein	0.92965	0.931196	0.329113	2.95576	2.92359	1.73728e-09
Bd3653	hypothetical protein	0.781426	0.770659	0.00523944	2.58891	1.46396	0.0106841
Bd3660	hypothetical protein	0.869588	0.873375	0.204391	2.04121	1.81955	0.000104161
Bd3667	hypothetical protein	0.934235	0.916989	0.244076	2.00513	1.45238	0.0156865
Bd3671	hypothetical protein	0.846965	0.864042	0.262826	1.83592	1.39472	0.0804284
Bd3676	hypothetical protein	0.905152	0.893824	0.323986	3.09385	2.67675	7.67938e-07
Bd3677	transcriptional regulator protein Pai2	0.99163	0.922366	0.352435	4.01714	3.64498	1.0019e-09
Bd3678	hypothetical protein	1.01423	1.01066	0.479421	4.65377	4.34353	1.92612e-09
Bd3679	hypothetical protein	0.97535	0.928995	0.366061	3.45841	2.53855	8.43662e-06
Bd3696	type I restriction enzyme M protein	0.866546	0.902945	0.352762	1.69161	1.57752	0.00675987
Bd3697	hypothetical protein	0.974783	0.966947	0.453859	4.01709	2.77136	1.55525e-05
Bd3700	hypothetical protein	1.00847	1.02511	0.438837	5.11892	4.25975	1.25772e-05
Bd3720	hypothetical protein	0.895548	0.897085	0.145615	3.69632	1.8985	0.0031525
Bd3723	isocitrate dehydrogenase	0.919239	0.928668	0.299674	25.269	22.8031	4.90652e-09
Bd3727	outer membrane lipoprotein Blc	0.902295	0.836052	0.101284	2.85716	2.01257	0.0062337
Bd3730	hypothetical protein	1.0043	1.00652	0.483814	12.0907	10.547	0.000518405
Bd3732	hypothetical protein	1.15922	1.17466	0.13256	20.4008	18.0099	1.5865e-07
Bd3733	DNA repair and genetic recombination protein	1.10731	1.09515	0.318957	9.65186	9.22692	5.16764e-07
Bd3734	hypothetical protein	0.962923	0.955208	0.392318	2.373	2.29087	0.000199884
Bd3735	quinolinate synthetase	1.06967	1.07596	0.267803	1.60883	1.51739	0.00330513
Bd3742	hypothetical protein	1.17887	1.17092	0.101304	2.77295	2.73337	1.1609e-05
Bd3749	ATP-dependent protease LA	0.498294	0.461991	0.00530428	2.2188	1.7877	0.000814146
Bd3751	hypothetical protein	1.04216	1.00699	0.486889	2.37444	2.20834	2.79908e-06
Bd3755	aminopeptidase A/I	0.967561	0.922093	0.233429	15.9711	13.6138	7.38652e-09
Bd3760	putative glutamate--cysteine ligase	1.12042	1.07499	0.379552	1.72843	1.64774	0.000143208
Bd3761	hypothetical protein	1.00712	1.00356	0.491494	2.27521	2.07466	6.49151e-05
Bd3762	Adventurous gliding motility protein R	0.924934	0.953798	0.415258	3.0974	2.43795	1.71307e-05
Bd3770	hypothetical protein	1.09117	1.06402	0.341497	4.73166	3.93655	9.65111e-06
Bd3771	Membrane protein related to metalloendopeptidase	0.907893	0.896715	0.122362	5.37274	3.26157	6.12709e-09
Bd3773	UTP-glucose-1-phosphate uridylyltransferase	0.923056	0.891605	0.303348	4.03495	3.35645	5.01846e-07
Bd3774	hypothetical protein	1.19073	1.17796	0.140231	3.25156	3.02189	5.01429e-08
Bd3775	similar to primosomal replication factor Y	0.90188	0.871777	0.264543	1.58715	1.42244	0.0279738
Bd3778	hypothetical protein	1.01589	1.00161	0.496074	3.53381	2.9592	3.42775e-05
Bd3790	hypothetical protein	0.854124	0.869558	0.183561	1.31425	1.30457	0.104963
Bd3795	cystathionine gamma-lyase	0.966583	0.942248	0.323337	3.0736	2.76093	0.000145252
Bd3796	cystathionine beta-synthase	0.945028	0.953358	0.338385	8.30138	6.86058	8.48015e-15
Bd3797	hypothetical protein	1.14659	1.1263	0.113675	4.56238	4.22274	1.01571e-10
Bd3802	hypothetical protein	0.887953	0.890687	0.26451	1.95118	1.88893	0.000222999
Bd3803	ABC-type organic solvent resistance transport system substrate-bindin protein	0.924402	0.918597	0.28496	2.19013	1.70477	8.91767e-05
Bd3805	ABC-type organic solvent resistance transporter, permease protein.	0.906346	0.902511	0.272998	2.54397	2.50723	2.95417e-05
Bd3806	ABC-type organic solvent resistance transport system ATP-binding protein	1.01621	0.965024	0.445004	2.25554	2.15354	8.23331e-05
Bd3810	succinyl-CoA synthetase beta chain	0.872773	0.871249	0.0322621	28.4106	26.0659	1.442e-06
Bd3811	succinyl-CoA synthetase alpha chain	1.02981	1.03253	0.399314	11.1659	8.55149	5.96455e-06
Bd3825	hypothetical protein	0.8965	0.886549	0.325905	1.66246	1.44121	0.00385272
Bd3829	hypothetical protein	1.05173	1.05827	0.32478	4.68652	3.20966	2.5136e-07
Bd3830	hypothetical protein	0.918493	0.906831	0.321745	6.56886	5.58364	1.56238e-10
Bd3844	hypothetical protein	1.1674	1.14844	0.252535	5.84406	5.13989	3.50201e-06
Bd3854	hypothetical protein	0.944116	0.944965	0.222138	3.65907	3.11051	0.000172069
Bd3855	pyrimidine-nucleoside phosphorylase	0.933503	0.948045	0.411497	4.1798	4.07392	4.97053e-06
Bd3856	purine nucleoside phosphorylase	0.937554	0.93867	0.389785	7.94388	6.04609	7.64927e-06
Bd3858	propionyl-CoA carboxylase beta chain	1.07963	1.08526	0.302864	10.5484	10.3579	1.79205e-06
Bd3861	pyruvate carboxylase	1.06942	1.07493	0.382094	10.7217	10.4197	6.03941e-07
Bd3862	putative methylmalonyl-CoA decarboxylase, gamma-subunit	1.03519	0.989478	0.478337	4.21674	3.65844	2.54904e-05
Bd3869	zinc protease	0.944273	0.934631	0.251368	3.5931	3.61965	8.66267e-06
Bd3871	GrpE protein	0.896745	0.917134	0.299188	5.89179	5.53149	6.51791e-05
Bd3872	DnaJ protein	1.04208	1.05975	0.369978	3.10126	3.07129	0.000772104
Bd3873	Branched-chain amino acid transport system substrate-binding protein	1.04826	1.00286	0.494108	3.96009	3.56751	8.07737e-05
Bd3886	NADH dehydrogenase I chain N	0.730504	0.744988	0.0279756	13.4554	10.18	2.14914e-10
Bd3887	NADH dehydrogenase I chain M	0.809716	0.825641	0.201059	29.5884	25.9659	1.52917e-11
Bd3888	NADH dehydrogenase I chain L	0.85845	0.868019	0.253364	15.0013	11.064	3.97567e-12
Bd3889	NADH-ubiquinone oxidoreductase chain 4L (chain K)	0.844097	0.863819	0.20663	10.0577	7.48428	1.09581e-06
Bd3890	NADH dehydrogenase I chain J	0.767514	0.742397	0.0514724	20.7818	17.0647	1.00657e-12
Bd3891	NADH dehydrogenase I chain H	0.897947	0.894234	0.192906	17.0172	13.4666	3.54687e-11
Bd3892	NADH dehydrogenase I chain A	0.922741	0.90586	0.180804	9.63476	7.75682	7.58447e-09
Bd3894	hypothetical protein	0.920366	0.898823	0.244345	1.88994	1.69088	0.00112434
Bd3904	hypothetical protein	1.24166	1.13259	0.267263	2.95071	2.69065	4.53648e-06
Bd3905	chromosome partitioning protein	1.11784	1.11902	0.0321587	7.58398	6.04992	3.5424e-10
Bd3906	Partition protein, ParA homolog	1.26091	1.25281	0.000472949	16.3478	13.5135	4.46138e-10
Bd3912	60 KD inner-membrane protein	1.29249	1.29939	0.0287305	6.31682	5.88221	1.46643e-07

## Sheet: Down HI, not Bd
Gene Number	Gene Name	Fold-Change 1 upon entry to bdelloplast	Fold-Change 2 upon entry to bdelloplast	T-test	Fold-Change 1 upon HI growth	Fold-Change 2 upon HI growth	T-test
Bd0007	hypothetical protein	1.37259	1.34968	0.0548088	0.498601	0.200562	0.00539746
Bd0008	hypothetical protein	1.21547	1.16403	0.245931	0.289328	0.226668	0.000201551
Bd0013	putative transcriptional regulator	1.02031	0.988166	0.476059	0.630783	0.471495	0.000968426
Bd0028	hypothetical protein	0.729196	0.692286	0.00431837	0.370465	0.323895	0.000120414
Bd0031	hypothetical protein	0.815209	0.820135	0.09619	0.524046	0.277916	0.0101705
Bd0064	hypothetical protein	0.870575	0.846007	0.0481071	0.105367	0.105633	8.64367e-12
Bd0067	hypothetical protein	0.947668	0.952305	0.319917	0.53027	0.226212	0.00676656
Bd0080	DedA protein	0.858486	0.865132	0.164164	0.566499	0.463363	0.001989
Bd0081	adenylate cyclase, putative	0.882156	0.880664	0.110621	0.576731	0.408527	0.000998736
Bd0082	hypothetical protein	0.785142	0.738074	0.0138678	0.405652	0.365317	4.72149e-05
Bd0083	hypothetical protein	0.717988	0.708811	0.000116057	0.458535	0.306873	0.00036624
Bd0088	hypothetical protein	2.10142	1.8682	0.0101755	0.696241	0.347677	0.00595805
Bd0089	hypothetical protein	1.07493	1.05882	0.395434	0.481515	0.418317	0.00050551
Bd0090	hypothetical protein	1.51	1.34581	0.0361218	0.404608	0.275364	0.00150717
Bd0091	hypothetical protein	0.889491	0.904668	0.226339	0.375801	0.325669	5.64042e-05
Bd0096	hypothetical protein	2.25492	1.70717	0.0051898	0.464827	0.298306	0.000667422
Bd0101	hypothetical protein	1.03307	0.995628	0.489701	0.639547	0.315014	0.00210799
Bd0108	hit locus orf4	0.801076	0.739339	0.0282629	0.361138	0.298151	0.000108974
Bd0110	hypothetical protein	0.697919	0.624574	0.0137408	0.23757	0.193538	6.29319e-05
Bd0111	Flp pilus assembly protein TadA	0.690699	0.605126	0.0136497	0.491986	0.268525	0.000549278
Bd0112	putative pilus assembly transmembrane protein	0.754177	0.685302	0.0224362	0.178524	0.110592	7.24587e-05
Bd0113	putative flp pilus assembly protein CpaB	0.679736	0.600358	0.0213135	0.11657	0.107827	1.53093e-07
Bd0117	hypothetical protein	0.689857	0.636381	0.00568412	0.338359	0.179159	0.000307703
Bd0120	hypothetical protein	0.83058	0.613161	0.11852	0.294576	0.128415	0.00346768
Bd0121	chemotaxis protein	0.802224	0.772588	0.0157737	0.349749	0.228037	0.000776034
Bd0144	chemotaxis motA protein	0.836846	0.837523	0.012311	0.353769	0.34839	3.82497e-08
Bd0148	hypothetical protein	0.807153	0.814145	0.179514	0.368813	0.329515	2.00304e-05
Bd0155	hypothetical protein	1.43757	1.41499	0.0110863	0.289503	0.123284	0.000343693
Bd0157	putative mechano-sensitive ion channel	0.943407	0.947364	0.396624	0.676963	0.575671	0.00501934
Bd0166	hypothetical protein	0.823418	0.823664	0.167183	0.697109	0.62648	0.0014572
Bd0178	glutamate-ammonia-ligase adenylyltransferase	1.09098	1.07892	0.371124	0.768321	0.722904	0.00175106
Bd0183	hypothetical protein	1.16301	1.12901	0.259292	0.526401	0.488376	7.50402e-05
Bd0184	hypothetical protein	1.47954	1.50229	0.0135224	0.616981	0.409835	0.0128207
Bd0194	hypothetical protein	0.686174	0.560364	0.0555101	0.123501	0.108207	2.97141e-06
Bd0203	methyl-accepting chemotaxis protein	1.12363	1.10503	0.347826	0.615595	0.440451	0.00481995
Bd0204	hypothetical protein	1.15005	1.0381	0.44884	0.318166	0.245108	0.000145728
Bd0216	two-component sensor histidine kinase	0.812374	0.805597	0.195952	0.525778	0.481726	6.56799e-05
Bd0218	putative DNA repair protein	1.11111	1.09056	0.361379	0.144243	0.135779	9.94138e-07
Bd0222	hypothetical protein	1.02605	0.997241	0.492346	0.192882	0.150617	9.48031e-05
Bd0224	hypothetical protein	0.716936	0.685434	0.00325271	0.0549471	0.054696	4.1158e-15
Bd0228	serine protein kinase	0.698021	0.648688	0.00438156	0.432919	0.434888	2.25939e-09
Bd0232	putative translation initiation factor SUI1	0.686885	0.668367	0.00218324	0.395527	0.309696	0.000114371
Bd0246	hypothetical protein	0.967057	0.961678	0.362379	0.15207	0.0846724	0.00250876
Bd0247	hypothetical protein	0.986557	0.965262	0.441456	0.726732	0.621643	0.00434748
Bd0248	hypothetical protein	0.864993	0.829074	0.0564894	0.541494	0.292007	0.00876982
Bd0249	hypothetical protein	0.974676	0.986098	0.467546	0.364674	0.318596	6.80388e-05
Bd0250	hypothetical protein	1.13249	1.05594	0.371465	0.476176	0.418854	8.98803e-05
Bd0251	hypothetical protein	0.994976	0.980375	0.45495	0.36559	0.311904	8.76257e-05
Bd0252	hypothetical protein	1.13209	1.06296	0.374521	0.733979	0.597375	0.0129087
Bd0257	hypothetical protein	0.943075	0.931964	0.369909	0.36588	0.28857	0.000599867
Bd0259	hypothetical protein	0.910213	0.874037	0.327407	0.743822	0.708812	0.00421114
Bd0263	hypothetical protein	0.90452	0.903327	0.259373	0.393244	0.3453	1.09254e-05
Bd0264	hypothetical protein	1.12089	1.07004	0.370155	0.384297	0.264603	0.00106473
Bd0274	hypothetical protein	1.02318	1.03524	0.436425	0.67374	0.463875	0.00667914
Bd0276	hypothetical protein	0.883881	0.887943	0.191902	0.675553	0.297675	0.00221129
Bd0279	long-chain fatty-acid-CoA ligase	1.0532	1.05219	0.41026	0.674383	0.621274	0.000909569
Bd0280	3-oxoacyl-(acyl-carrier-protein) synthase III	1.01486	1.00808	0.488104	0.432713	0.348562	0.00126702
Bd0290	protoheme IX farnesyltransferase	0.979654	0.909021	0.319808	0.648527	0.563942	0.00141373
Bd0300	Sensory transduction histidine kinase	1.11564	1.11356	0.265901	0.616688	0.553804	0.000920092
Bd0308	hypothetical protein	0.867418	0.885097	0.198008	0.757147	0.700013	0.003064
Bd0309	putative pirin-related protein	0.889972	0.885812	0.142656	0.675279	0.665607	3.01583e-06
Bd0321	translation initiation factor IF-1	0.870596	0.863978	0.191798	0.496117	0.39602	0.00320708
Bd0323	putative secreted protein	0.85907	0.869239	0.205663	0.46877	0.450306	3.66909e-05
Bd0325	probable arsenate reductase	1.12233	1.02685	0.452281	0.731781	0.652138	0.0133924
Bd0330	hypothetical protein	0.914721	0.916267	0.331624	0.318691	0.289361	5.29533e-05
Bd0331	naringenin-chalcone synthase	1.06153	1.05168	0.34699	0.217845	0.190116	1.61745e-06
Bd0335	Acetyltransferase	0.768508	0.762919	0.0210655	0.518975	0.436295	0.00130359
Bd0345	Na/H antiporter	1.09097	1.01101	0.479503	0.367551	0.305276	3.65349e-05
Bd0346	hypothetical protein	1.06166	1.06978	0.375383	0.385854	0.371908	1.03634e-06
Bd0349	DNA polymerase IV	0.831823	0.784071	0.111497	0.693266	0.598181	0.00786188
Bd0350	hypothetical protein	1.13197	1.08211	0.270066	0.581233	0.372739	0.00632225
Bd0351	hypothetical protein	1.22969	1.1823	0.188551	0.280465	0.247146	1.92545e-05
Bd0354	hypothetical protein	0.954174	0.888756	0.347213	0.46816	0.368015	0.00168737
Bd0355	putative arsenate reductase	1.35522	1.25978	0.219023	0.399027	0.390542	1.699e-05
Bd0362	hypothetical protein	1.01791	0.934834	0.408928	0.269696	0.247086	8.87456e-07
Bd0367	two component response regulator	0.788894	0.787515	0.0374976	0.460189	0.317893	0.000412406
Bd0368	Cation efflux system protein	1.12248	1.129	0.226639	0.619779	0.588347	4.90628e-05
Bd0371	hypothetical protein	0.822891	0.796923	0.00831986	0.347004	0.320215	7.94526e-06
Bd0372	hypothetical protein	0.925998	0.932391	0.374681	0.41608	0.300102	0.000689966
Bd0375	hypothetical protein	0.697036	0.672959	0.00165503	0.229015	0.21405	6.20924e-06
Bd0376	putative extracellular serine protease	0.710515	0.714266	0.0108056	0.478562	0.331736	0.000366606
Bd0377	hypothetical protein	1.06011	1.05362	0.394512	0.279297	0.240531	9.34338e-06
Bd0378	hypothetical protein	0.830375	0.768995	0.0484427	0.460499	0.212958	0.000344991
Bd0382	hypothetical protein	1.38608	1.20855	0.0908544	0.70794	0.434147	0.0016337
Bd0383	hypothetical protein	0.951402	0.953599	0.42851	0.711284	0.643936	0.00152113
Bd0386	recA protein	0.91879	0.914987	0.281012	0.756694	0.586828	0.00689118
Bd0387	hypothetical protein	0.936245	0.934088	0.339269	0.449066	0.394972	0.000166247
Bd0390	hypothetical protein	0.892834	0.842766	0.069369	0.137076	0.120676	9.90259e-07
Bd0391	hypothetical protein	0.966818	0.964754	0.402142	0.23687	0.202488	4.73481e-05
Bd0392	hypothetical protein	1.1866	1.13009	0.30995	0.537031	0.446477	0.00120658
Bd0396	putative periplasmic protein TonB	0.784466	0.748483	0.0143781	0.160201	0.152205	1.61639e-07
Bd0398	cell wall-binding protein associated metalloendopeptidase	1.01227	1.01943	0.449916	0.577424	0.568645	3.43674e-06
Bd0399	hypothetical protein	0.958373	0.96585	0.426388	0.516799	0.28403	0.0148954
Bd0400	hypothetical protein	0.747109	0.651134	0.0576969	0.242598	0.0937666	0.00113323
Bd0402	hypothetical protein	1.66108	1.64445	0.00224944	0.517048	0.459233	0.000558041
Bd0403	hypothetical protein	1.28747	1.21482	0.0923758	0.337337	0.259745	0.000247371
Bd0411	hypothetical protein	0.96896	0.956004	0.419381	0.650223	0.629632	0.000282262
Bd0426	hypothetical protein	1.03355	1.00299	0.496343	0.487419	0.297957	0.00933132
Bd0428	hypothetical protein	1.28875	1.23636	0.253863	0.603374	0.533705	0.000551599
Bd0435	hypothetical protein	1.13478	1.10263	0.349961	0.297127	0.272445	6.29045e-07
Bd0436	putative penicillin-binding protein	1.11291	1.09936	0.354267	0.191491	0.166885	3.0495e-05
Bd0437	hypothetical protein	0.871883	0.863454	0.273598	0.222737	0.197373	1.46909e-05
Bd0438	hypothetical protein	1.10544	1.08697	0.365139	0.300186	0.216567	0.000118446
Bd0440	hypothetical protein	0.788765	0.781733	0.0149062	0.245001	0.199209	7.61774e-05
Bd0446	transcriptional regulatory protein	0.767099	0.607432	0.161284	0.630689	0.415993	0.00271152
Bd0447	putative dimethyladenosine transferase	0.9618	0.96086	0.385586	0.669195	0.471009	0.00351289
Bd0448	putative phospholipase D	1.0491	1.04591	0.436852	0.62844	0.547425	0.00165288
Bd0453	hypothetical protein	1.53068	1.38375	0.0124689	0.437193	0.327661	0.00260985
Bd0457	hypothetical protein	1.08869	1.08173	0.376347	0.354551	0.269686	0.00017033
Bd0463	hypothetical protein	1.10823	1.07772	0.410735	0.366092	0.334416	1.43473e-05
Bd0466	hypothetical protein	1.17867	1.15785	0.191135	0.662179	0.575849	0.00220902
Bd0467	hypothetical protein	1.02329	0.982594	0.467048	0.343042	0.285906	5.20909e-05
Bd0469	maf protein	0.990286	0.983763	0.458205	0.718289	0.61074	0.00585576
Bd0473	hypothetical protein	0.812067	0.785936	0.0142546	0.397922	0.2836	0.000338287
Bd0474	hypothetical protein	0.773867	0.762803	0.00850861	0.711319	0.481698	0.00229948
Bd0475	hypothetical protein	0.824717	0.804922	0.00963509	0.456258	0.357557	0.000563486
Bd0476	hypothetical protein	1.01479	1.02202	0.467069	0.729826	0.604319	0.0104564
Bd0480	hypothetical protein	0.956947	0.922387	0.383041	0.271063	0.227732	3.20618e-05
Bd0482	probable membrane protein	1.0035	1.01005	0.48412	0.753769	0.589582	0.00588226
Bd0489	putative transporter	1.20861	1.16178	0.218393	0.184834	0.168887	1.65884e-06
Bd0495	hypothetical protein	1.03782	0.969254	0.441326	0.438068	0.371786	0.000211012
Bd0500	hypothetical protein	0.768016	0.73941	0.019578	0.150264	0.0823947	6.48551e-05
Bd0503	predicted phosphohydrolase	0.867284	0.85849	0.178047	0.57264	0.487596	0.00218311
Bd0504	acetyl-CoA synthetase	0.747479	0.654047	0.0345263	0.392777	0.282078	0.000892385
Bd0505	hypothetical protein	0.857148	0.876544	0.212038	0.500597	0.418354	0.000608362
Bd0514	hypothetical protein	0.889186	0.890096	0.266167	0.512045	0.347736	0.00420406
Bd0516	hypothetical protein	0.859962	0.846076	0.124359	0.726586	0.580498	0.00445432
Bd0517	hypothetical protein	1.08653	1.07761	0.209637	0.386831	0.262871	0.00116784
Bd0519	putative murein transglycosylase A	1.00866	1.00642	0.48596	0.627509	0.494855	0.00516202
Bd0526	hypothetical protein	1.1301	1.0379	0.456082	0.338038	0.0918146	0.000313531
Bd0542	FgL, flagellar protein	0.816794	0.806538	0.126345	0.194608	0.156416	0.000490239
Bd0544	hypothetical protein	1.27666	1.21703	0.183333	0.331123	0.276298	3.23768e-05
Bd0564	serine protease trypsin family	1.1718	1.11321	0.151696	0.65751	0.27303	0.00471121
Bd0565	hypothetical protein	1.24466	1.10916	0.257845	0.519965	0.232311	0.000528344
Bd0567	hypothetical protein	0.914892	0.909169	0.30209	0.207602	0.137567	0.000214654
Bd0569	two-component response regulator	0.810678	0.801517	0.0255978	0.201905	0.0992147	0.000511815
Bd0574	hypothetical protein	1.06688	1.02065	0.46102	0.746567	0.667544	0.0206202
Bd0577	thiol oxidoreductase	1.06211	0.961301	0.437528	0.741599	0.628961	0.0166724
Bd0583	putative collagen-like surface protein	1.14843	1.11394	0.332954	0.41048	0.361042	0.000447129
Bd0584	two component sensor histidine kinase	0.908466	0.934497	0.375475	0.739062	0.71526	0.00031121
Bd0596	two component sensor histidine kinase	0.899341	0.891021	0.274889	0.74071	0.67845	0.00780221
Bd0597	ABC-type transporter, periplasmic component	0.932875	0.897471	0.334037	0.330213	0.315594	1.53853e-06
Bd0599	hypothetical protein	1.29197	1.17279	0.145731	0.553319	0.521443	4.48345e-05
Bd0600	hypothetical protein	0.975153	0.919683	0.361681	0.409918	0.356188	3.15194e-05
Bd0602	hypothetical protein	4.36743	2.85619	0.0395829	0.718525	0.576893	0.00946487
Bd0604	flagellin	0.713456	0.656811	0.0218808	0.183909	0.159262	1.2476e-06
Bd0605	putative transposase	0.999507	0.993127	0.490109	0.364421	0.275683	0.00132816
Bd0606	flagellin	0.787389	0.689096	0.0885565	0.342829	0.331725	5.61966e-06
Bd0608	hypothetical protein	0.90592	0.907253	0.301478	0.655823	0.563337	0.00577257
Bd0610	flagellar hook associated protein	0.762724	0.721935	0.0146352	0.472319	0.390161	0.000565499
Bd0625	hypothetical protein	0.680976	0.626097	0.00804847	0.474688	0.345207	0.000163274
Bd0627	hypothetical protein	0.722405	0.687733	0.00697508	0.673863	0.49217	0.00115251
Bd0628	hypothetical protein	0.869479	0.870639	0.275098	0.287125	0.187024	0.000558935
Bd0630	putative transporter	0.91512	0.916908	0.377168	0.514776	0.431706	0.000305582
Bd0639	hypothetical protein	1.03477	1.00851	0.471533	0.108734	0.0290921	0.0108717
Bd0641	hypothetical protein	0.849823	0.856083	0.113876	0.362073	0.316351	8.57673e-05
Bd0645	hypothetical protein	0.766496	0.534055	0.0804228	0.747574	0.569714	0.0222882
Bd0648	hypothetical protein	1.08958	1.09755	0.323657	0.315084	0.24013	0.00025793
Bd0654	MutT/nudix family protein	0.903102	0.880905	0.258793	0.486504	0.359393	0.00210754
Bd0656	hemolysin III	0.830385	0.850501	0.140914	0.547584	0.33497	0.0026941
Bd0657	tetracycline-efflux transporter	1.13375	1.12336	0.283468	0.406263	0.351319	0.000103383
Bd0658	glutathione-regulated K efflux antiporter	0.930564	0.926855	0.377379	0.436434	0.421221	3.24156e-06
Bd0660	hypothetical protein	0.954449	0.95616	0.424878	0.56436	0.520896	7.80434e-05
Bd0661	hypothetical protein	0.938061	0.921311	0.377848	0.210936	0.175058	2.92188e-05
Bd0662	hypothetical protein	0.962729	0.968971	0.431488	0.413428	0.370405	7.03105e-05
Bd0663	chemotaxis protein	0.723282	0.70128	0.00149412	0.414073	0.195832	0.000306942
Bd0664	similar to lipase LipA	0.896614	0.892987	0.332023	0.443861	0.317851	0.00398278
Bd0665	choloylglycine hydrolase	1.05726	1.03149	0.434647	0.276581	0.224817	4.84394e-05
Bd0667	nucleoside-specific channel-forming protein tsx precursor	1.00607	0.977933	0.437686	0.339239	0.269384	0.000346183
Bd0668	hypothetical protein	1.16723	1.13001	0.294251	0.3943	0.276242	0.00458492
Bd0671	hypothetical protein	0.834666	0.87002	0.274843	0.49363	0.466188	1.99168e-05
Bd0672	hypothetical protein	0.839843	0.826276	0.180659	0.475065	0.362948	0.000238564
Bd0673	hypothetical protein	0.788877	0.796658	0.0571612	0.376041	0.213592	0.000711953
Bd0675	hypothetical protein	4.02414	3.2222	0.00294383	0.388792	0.257759	0.00189874
Bd0676	tolA protein	0.913978	0.922672	0.312258	0.285501	0.245576	4.36298e-05
Bd0677	protein with DnaJ domain	0.959337	0.98721	0.476542	0.365391	0.178339	0.0018784
Bd0678	hypothetical protein	1.01147	0.936749	0.394232	0.63175	0.422756	0.00410031
Bd0680	hypothetical protein	1.09867	1.02366	0.461699	0.537721	0.478366	0.00238293
Bd0681	hypothetical protein	1.03548	1.0198	0.439599	0.562628	0.479273	0.000842866
Bd0682	putative yir2 protein	1.56312	1.3182	0.0468425	0.650883	0.537566	0.002019
Bd0685	putative SAM-dependent methyltransferase	1.11173	1.07622	0.391421	0.351346	0.299128	2.40869e-05
Bd0690	hypothetical protein	1.08306	1.08844	0.299943	0.458431	0.419055	3.32961e-05
Bd0693	Major facilitator family transporter	0.90342	0.910514	0.324584	0.485338	0.448639	3.95135e-05
Bd0694	hypothetical protein	1.12077	1.11739	0.244466	0.50925	0.184297	0.0136603
Bd0695	hypothetical protein	2.08785	1.84562	0.00308516	0.443654	0.357863	0.000240539
Bd0696	hypothetical protein	0.785769	0.797702	0.0779919	0.310078	0.219256	0.00114104
Bd0697	putative actin-binding protein	1.62722	1.60724	0.00388692	0.630834	0.433411	0.00507899
Bd0701	hypothetical protein	1.55223	1.55366	0.00513553	0.699804	0.443951	0.00221338
Bd0703	hypothetical protein	0.9113	0.875044	0.255604	0.419704	0.376811	5.28022e-05
Bd0704	cell wall surface anchor family protein	0.687871	0.700315	0.0110853	0.144424	0.0687742	0.000117213
Bd0706	Trypsin	1.12078	1.10066	0.294644	0.162285	0.124837	8.72986e-06
Bd0721	DOPA-dioxygenase-related protein	1.05064	1.00572	0.492154	0.33879	0.264923	3.36887e-05
Bd0725	hypothetical protein	0.953108	0.936103	0.395175	0.361046	0.290856	0.000140972
Bd0726	cell wall surface anchor family protein	0.997893	0.963902	0.399198	0.278432	0.247168	6.60832e-06
Bd0727	hypothetical protein	1.07791	1.06877	0.275241	0.515854	0.41266	0.00317066
Bd0729	putative RNA-binding protein	0.983442	0.956817	0.418261	0.519805	0.47277	5.6979e-05
Bd0730	hypothetical protein	1.43732	1.31158	0.079089	0.695883	0.501962	0.0154581
Bd0731	hypothetical protein	1.11022	1.12359	0.298391	0.508057	0.252995	0.0097852
Bd0738	hypothetical protein	0.734339	0.70327	0.00537363	0.383916	0.311782	0.00108474
Bd0740	hypothetical protein	0.698416	0.675653	0.00162103	0.54914	0.446714	0.000176734
Bd0747	hypothetical protein	1.01806	0.962964	0.438504	0.467263	0.308311	0.00872773
Bd0748	hypothetical protein	1.0983	1.09008	0.360487	0.437154	0.33398	0.00112586
Bd0750	hypothetical protein	1.00925	0.955165	0.432872	0.485097	0.447863	3.66312e-05
Bd0752	putative cation-transporting ATPase	1.01516	0.936889	0.388743	0.382976	0.317257	0.00043384
Bd0756	hypothetical protein	0.964671	0.96652	0.403542	0.367956	0.282066	0.00167073
Bd0759	tonB protein	0.936509	0.909063	0.316861	0.543125	0.511839	3.09972e-05
Bd0766	hypothetical protein	0.974045	0.931091	0.392341	0.458018	0.381951	0.000434009
Bd0777	ABC-transporter, periplasmic domain	0.931881	0.913227	0.366306	0.583106	0.489966	0.00187665
Bd0780	hypothetical protein	1.07941	1.029	0.402726	0.495628	0.426582	0.00107987
Bd0782	hypothetical protein	0.696389	0.669702	0.00141582	0.733967	0.426322	0.00183273
Bd0783	hypothetical protein	1.00825	0.968107	0.448162	0.318151	0.249653	0.000493873
Bd0784	putative tonB dependent receptor domain protein	1.03288	1.03303	0.438817	0.353461	0.252467	0.000241551
Bd0785	hypothetical protein	1.07229	1.02762	0.423573	0.71911	0.604872	0.00585059
Bd0793	cpaF protein	0.753022	0.695367	0.0167082	0.687658	0.395408	0.00197471
Bd0797	Polyketide synthase curC	0.888722	0.813697	0.234942	0.390134	0.305175	7.14852e-05
Bd0798	hypothetical protein	1.00704	0.958844	0.435037	0.387379	0.319283	0.000198291
Bd0799	ankyrin domain protein	1.21015	1.16177	0.283644	0.461091	0.350653	0.00723908
Bd0803	hypothetical protein	0.827732	0.82141	0.136816	0.539108	0.40772	0.000307978
Bd0805	nitrogen assimilation regulatory protein	1.00663	0.995937	0.491321	0.306536	0.270227	2.36654e-06
Bd0812	phosphotyrosine protein phosphatase	1.12368	1.05859	0.411462	0.57093	0.352181	0.00282036
Bd0813	hypothetical protein	2.99195	2.87976	0.00902537	0.635271	0.430848	0.00388988
Bd0815	hypothetical protein	0.917716	0.895218	0.236256	0.189755	0.0820887	0.000201312
Bd0817	hypothetical protein	0.983872	0.964515	0.448692	0.307463	0.217372	0.000695423
Bd0818	hypothetical protein	0.971792	0.958633	0.431907	0.439354	0.364531	0.000221918
Bd0819	Fusaric acid resistance protein	1.06067	1.06321	0.375457	0.377626	0.329452	3.75405e-05
Bd0820	hypothetical protein	0.975488	0.958054	0.423492	0.379646	0.321067	0.000172401
Bd0821	hypothetical protein	0.980486	0.943758	0.417229	0.332633	0.216451	0.00218295
Bd0822	hypothetical protein	0.983348	0.959303	0.422086	0.403535	0.291972	0.000454168
Bd0826	hypothetical protein	1.07528	1.02134	0.462086	0.421142	0.336536	0.00180859
Bd0844	ABC-type transporter, periplasmic domain	0.947262	0.898872	0.333224	0.444134	0.33741	0.00105337
Bd0846	putative MTA/SAH nucleosidase	0.963638	0.94613	0.416982	0.482656	0.458101	3.94403e-06
Bd0848	Ribosome-associated protein Y	0.803222	0.802876	0.0113255	0.401184	0.402477	5.63344e-11
Bd0849	hypothetical protein	0.796334	0.809897	0.142727	0.333216	0.313668	1.52607e-05
Bd0854	hypothetical protein	0.96624	0.950876	0.428061	0.383855	0.328933	5.787e-05
Bd0876	hypothetical protein	0.739867	0.722084	0.00158615	0.10605	0.0899808	3.41914e-06
Bd0877	hypothetical protein	0.901588	0.913678	0.383568	0.76604	0.712123	0.00168601
Bd0879	pyrrolidone-carboxylate peptidase	1.02704	0.991563	0.485532	0.727315	0.650156	0.0036769
Bd0882	hypothetical protein	1.15552	1.13263	0.313927	0.364052	0.272932	0.000273624
Bd0883	outer membrane protein	0.845065	0.701023	0.090628	0.14297	0.0888345	0.000796274
Bd0885	hypothetical protein	0.843797	0.844078	0.1089	0.290334	0.24171	0.00119187
Bd0889	pterin-4-alpha-carbinolamine dehydratase	0.823924	0.825168	0.0606945	0.287502	0.229128	0.000105108
Bd0891	hypothetical protein	1.0949	1.03069	0.449065	0.20819	0.159964	6.80906e-06
Bd0892	hypothetical protein	0.975161	0.93332	0.376558	0.382648	0.311706	0.000217351
Bd0893	hypothetical protein	0.977163	0.9768	0.464503	0.348902	0.208594	0.00309353
Bd0894	hypothetical protein	1.00994	1.00131	0.496955	0.211381	0.154876	0.000171523
Bd0897	transcriptional regulator, LysR family	1.10111	1.04427	0.409099	0.383438	0.312302	0.000305604
Bd0899	Esterase D	0.80374	0.817683	0.0816808	0.372508	0.30904	0.00013851
Bd0900	NADP-dependent alcohol dehydrogenase	1.02493	0.949768	0.423061	0.518258	0.441385	0.000449634
Bd0903	transcriptional regulator, LysR family	1.12339	1.02135	0.461983	0.562994	0.464279	0.00368392
Bd0905	putative ABC transporter	0.863972	0.888133	0.256825	0.621025	0.51923	0.00619385
Bd0906	hypothetical protein	0.812857	0.817663	0.188878	0.41974	0.313314	0.000237614
Bd0907	putative RNA methylase	0.814285	0.819301	0.129845	0.432335	0.31897	0.000592694
Bd0908	DNA-binding protein	0.986272	0.918794	0.370815	0.586244	0.497457	0.00103656
Bd0911	putative enzyme of sugar metabolism	0.927018	0.927813	0.299767	0.367328	0.313833	0.000157121
Bd0912	hypothetical protein	0.948088	0.915998	0.390982	0.276572	0.248582	1.45772e-05
Bd0913	hypothetical protein	1.11457	1.00249	0.495557	0.757851	0.644823	0.0347229
Bd0914	putative DNA polymerase epsilon subunit	1.04781	1.04783	0.415592	0.435157	0.339706	0.000904388
Bd0915	putative ribonucleotide transport atp-binding protein.	0.913506	0.888997	0.257895	0.317016	0.23859	0.000302579
Bd0916	Cation transporting ATPase	0.864179	0.841934	0.244059	0.187445	0.18077	1.59104e-07
Bd0917	small heat shock protein	0.919159	0.9059	0.0900067	0.369476	0.332539	5.63667e-05
Bd0919	phage shock protein	1.1108	1.1076	0.330966	0.303853	0.23022	0.000165247
Bd0920	hypothetical protein	1.27275	1.23031	0.201725	0.30458	0.133936	0.00636541
Bd0921	hypothetical protein	1.11493	1.10691	0.259673	0.293561	0.205791	0.000292919
Bd0922	periplasmic serine protease	0.915777	0.863824	0.293784	0.306763	0.202562	0.000568644
Bd0927	putative RNA methylase	1.10216	0.993185	0.485696	0.555961	0.50315	0.000465521
Bd0929	hypothetical protein	1.02004	0.993263	0.485361	0.626122	0.512923	0.00276205
Bd0930	ThiJ/PfpI family protein	0.978766	0.976592	0.464027	0.531411	0.440068	0.000947137
Bd0933	hypothetical protein	1.22591	1.0542	0.422772	0.622704	0.62322	0.00404676
Bd0936	hypothetical protein	1.08672	1.03573	0.449477	0.551038	0.395058	0.0179642
Bd0938	hypothetical protein	1.00193	1.02344	0.463587	0.320865	0.23541	0.000341218
Bd0939	hypothetical protein	0.955833	0.924058	0.379006	0.681184	0.642783	0.00112815
Bd0955	hypothetical protein	1.21068	1.25298	0.156597	0.444679	0.387535	6.45922e-05
Bd0968	hypothetical protein	0.995741	0.988234	0.484365	0.69419	0.50638	0.00309048
Bd0969	hypothetical protein	0.947538	0.943604	0.362663	0.382024	0.305471	0.000552669
Bd0970	putative secreted esterase	1.08293	1.02994	0.460957	0.275236	0.241121	4.96605e-05
Bd0980	divalent cation tolerance protein	1.00432	0.970957	0.446384	0.417497	0.355078	0.000339732
Bd0981	Mg2 and Co2 transporter	1.0146	0.994461	0.485384	0.681884	0.595036	0.0043168
Bd0996	hypothetical protein	1.04884	1.08068	0.375072	0.371964	0.325138	8.12587e-05
Bd1002	redox-sensing activator of soxS	1.21982	1.15709	0.293268	0.354756	0.288623	3.6075e-05
Bd1004	hypothetical protein	0.877458	0.903675	0.349409	0.51677	0.527781	2.34162e-06
Bd1006	transcriptional regulator	0.962314	0.963355	0.413411	0.451959	0.406313	5.33335e-05
Bd1007	hypothetical protein	0.68017	0.664086	0.000719359	0.0941573	0.0578507	0.00023179
Bd1013	hypothetical protein	1.04391	1.0175	0.453379	0.181655	0.127482	0.000185629
Bd1014	hypothetical protein	0.838317	0.843993	0.115171	0.723265	0.662593	0.00224059
Bd1020	putative DNA-dependent DNA polymerase	0.833573	0.692717	0.0664087	0.189291	0.108808	0.000136751
Bd1031	putative Phospholipase/Carboxylesterase	1.13252	1.11236	0.322871	0.432786	0.375028	0.000111921
Bd1035	putative lipoprotein LipL45	1.12555	1.0767	0.361579	0.48918	0.425333	0.000919407
Bd1037	hypothetical protein	1.12637	1.04872	0.425605	0.740505	0.576064	0.00819142
Bd1043	Trypsin	0.889056	0.857366	0.296943	0.383404	0.324548	5.85661e-05
Bd1052	putative phosphoenolpyruvate carboxylase	0.928482	0.820152	0.130295	0.353669	0.304622	0.000172814
Bd1053	hypothetical protein	0.830078	0.796415	0.0441981	0.403811	0.318212	0.00109494
Bd1058	hypothetical protein	0.841547	0.819787	0.0204872	0.19434	0.185462	7.11123e-05
Bd1063	hypothetical protein	0.908686	0.900142	0.241358	0.280664	0.183753	0.000368709
Bd1064	hypothetical protein	0.993619	0.981058	0.466146	0.354751	0.318487	2.81452e-05
Bd1065	hypothetical protein	0.965706	0.965224	0.254851	0.314033	0.260338	2.75002e-05
Bd1076	flagellar protein FliL	0.690195	0.656062	0.00223619	0.223026	0.198214	1.43929e-05
Bd1089	hypothetical protein	0.806227	0.821546	0.139156	0.587373	0.545348	0.000435698
Bd1090	hypothetical protein	0.895475	0.865367	0.109089	0.590662	0.464001	0.00397067
Bd1091	hypothetical protein	1.22338	1.06788	0.376585	0.66699	0.626016	0.00170933
Bd1102	hypothetical protein	0.991938	0.998987	0.495736	0.211778	0.101627	0.000240086
Bd1113	Iron-regulated protein frpA	0.705389	0.637959	0.0185165	0.0612359	0.0192013	0.000502927
Bd1115	hypothetical protein	0.715049	0.68125	0.00799073	0.0668321	0.0349028	8.16822e-05
Bd1116	Adenylate cyclase	0.840863	0.813724	0.0435753	0.161572	0.107508	3.95501e-05
Bd1117	hypothetical protein	0.835979	0.850731	0.134336	0.366019	0.246785	0.000485517
Bd1122	hypothetical protein	1.04074	1.03942	0.435419	0.612183	0.529047	0.00404718
Bd1126	putative methyl-accepting chemotaxis protein	0.950892	0.86518	0.25492	0.508346	0.408695	0.000835369
Bd1127	LysR-family regulatory protein	1.11964	1.05791	0.397681	0.661475	0.553603	0.0087138
Bd1129	hypothetical protein	1.43231	1.24963	0.154212	0.416884	0.303659	0.000532911
Bd1130	putative YapH protein	0.742791	0.744893	0.00850857	0.0873331	0.0486957	7.26291e-05
Bd1136	hypothetical protein	0.759683	0.753344	0.00540294	0.137012	0.108029	0.000105481
Bd1140	hypothetical protein	1.05199	0.942932	0.368041	0.638217	0.558581	0.00193047
Bd1141	hypothetical protein	0.811043	0.814401	0.0336086	0.343429	0.273092	0.000240561
Bd1151	hypothetical protein	0.925286	0.898203	0.366002	0.385284	0.278001	0.000688869
Bd1152	hypothetical protein	1.12798	1.07877	0.330285	0.216817	0.16581	4.31627e-05
Bd1153	paraquat-inducible protein A	1.01326	1.00857	0.484351	0.213836	0.152584	0.000850193
Bd1154	hypothetical protein	1.07419	1.0758	0.302061	0.267809	0.223289	2.71123e-05
Bd1155	ankyrin domain protein	0.943966	0.92801	0.252389	0.32306	0.246753	0.000145026
Bd1159	hypothetical protein	0.745895	0.673015	0.0286671	0.13961	0.0855458	5.93769e-05
Bd1160	hypothetical protein	0.70903	0.639439	0.0334736	0.101991	0.0962305	4.1356e-09
Bd1161	hypothetical protein	0.731407	0.701918	0.00292225	0.0785869	0.0550303	1.99624e-05
Bd1162	hypothetical protein	1.03967	1.02828	0.436468	0.437002	0.311549	0.00106313
Bd1163	transcriptional regulator	0.829364	0.835873	0.0572205	0.36028	0.33882	1.58286e-05
Bd1164	putative ribosomal protein N-acetyltransferase	0.979863	0.981691	0.461768	0.65279	0.53552	0.00234304
Bd1166	hypothetical protein	1.22192	1.12605	0.312879	0.166307	0.153262	1.39393e-07
Bd1177	hypothetical protein	1.02015	1.00714	0.48459	0.595588	0.404855	0.0103401
Bd1184	hypothetical protein	0.75061	0.713144	0.00793619	0.167962	0.153565	9.67179e-07
Bd1192	putative hydrolase	0.827174	0.822647	0.20115	0.433024	0.367054	0.000105164
Bd1193	Scaffold protein for iron-sulfur cluster assembly.	0.863979	0.830128	0.0572119	0.316996	0.240186	0.000788086
Bd1195	hypothetical protein	0.99227	0.961459	0.423493	0.260772	0.226226	1.66447e-05
Bd1199	hypothetical protein	0.764755	0.728285	0.0113175	0.393746	0.242748	0.000620168
Bd1210	hypothetical protein	0.715224	0.72482	0.0372534	0.456188	0.445295	2.21013e-06
Bd1214	hypothetical protein	0.999908	0.957352	0.435293	0.311736	0.253325	0.00312827
Bd1215	hypothetical protein	1.05258	1.0471	0.43046	0.403163	0.303894	0.000388125
Bd1218	hypothetical protein	1.34553	1.25412	0.187501	0.544784	0.506685	9.81814e-05
Bd1220	hypothetical protein	0.890203	0.898293	0.197188	0.598237	0.296828	0.000701528
Bd1230	maltoporin precursor	0.995536	0.964877	0.430705	0.723581	0.622538	0.00243843
Bd1231	hypothetical protein	1.16716	1.12499	0.32945	0.370954	0.304402	0.000240172
Bd1234	hypothetical protein	0.889023	0.880133	0.319945	0.545084	0.490353	0.000109373
Bd1237	probable amino-acid ABC transporter	0.982168	0.942771	0.402859	0.46076	0.420443	0.000182494
Bd1238	hypothetical protein	0.69372	0.663145	0.00355658	0.0695225	0.0599368	2.44667e-05
Bd1239	carboxy-terminal processing protease	0.760681	0.757892	0.0524036	0.262346	0.157353	0.000207451
Bd1240	hypothetical protein	0.939868	0.906456	0.195832	0.0662726	0.0514562	8.43404e-05
Bd1242	hypothetical protein	0.689659	0.695147	0.00768755	0.698207	0.476484	0.00783221
Bd1243	putative integral membrane protein	0.755569	0.760617	0.0485598	0.225348	0.144538	0.00451148
Bd1247	hypothetical protein	0.730598	0.675517	0.0111976	0.0763172	0.061774	1.08685e-05
Bd1248	hypothetical protein	0.695266	0.638161	0.0778576	0.314997	0.349794	1.98751e-08
Bd1256	hypothetical protein	1.35928	1.29525	0.148889	0.379759	0.285045	0.00334716
Bd1257	hypothetical protein	0.835473	0.790203	0.0419222	0.278074	0.231301	2.82857e-05
Bd1258	hypothetical protein	1.38781	1.23829	0.0455426	0.449915	0.349591	0.000688374
Bd1259	hypothetical protein	0.92035	0.909645	0.137982	0.349352	0.236452	0.000688979
Bd1267	hypothetical protein	1.22338	1.16624	0.164871	0.685315	0.341394	0.00553807
Bd1268	hypothetical protein	0.754339	0.691911	0.0134681	0.238922	0.201326	2.90431e-05
Bd1269	hypothetical protein	0.957482	0.9255	0.198928	0.691879	0.624437	0.000690109
Bd1272	hypothetical protein	0.93487	0.945923	0.361738	0.680625	0.396538	0.00186033
Bd1273	hypothetical protein	1.09225	1.06003	0.372171	0.290092	0.226392	0.000107966
Bd1274	hypothetical protein	0.871791	0.822495	0.151757	0.452347	0.348801	0.000621672
Bd1275	hypothetical protein	0.965636	0.965952	0.395843	0.495552	0.313983	0.00182286
Bd1284	hypothetical protein	0.822403	0.831277	0.0827361	0.216237	0.147979	0.000127716
Bd1290	fimbrial protein pilA	0.85741	0.804372	0.0458644	0.629301	0.577561	9.65389e-05
Bd1292	hypothetical protein	0.727238	0.706273	0.00191858	0.438149	0.31652	0.000911204
Bd1294	hypothetical protein	0.951325	0.951438	0.404898	0.521484	0.473362	7.85075e-05
Bd1295	hypothetical protein	0.853895	0.851034	0.236103	0.486419	0.390373	0.000394578
Bd1300	hypothetical protein	1.01742	1.00563	0.481613	0.371262	0.2895	0.000111342
Bd1312	hypothetical protein	1.11823	1.08049	0.36934	0.300858	0.260225	1.22281e-05
Bd1325	hypothetical protein	0.885422	0.858785	0.046419	0.257382	0.211718	6.59171e-05
Bd1329	hypothetical protein	0.996288	0.991754	0.484636	0.667718	0.485802	0.00712555
Bd1333	hypothetical protein	0.908301	0.883314	0.273099	0.393133	0.335505	5.33047e-05
Bd1335	histidine kinase	0.844676	0.862512	0.182007	0.213685	0.167256	0.000108223
Bd1336	hypothetical protein	0.804886	0.817805	0.118127	0.404754	0.237996	0.000784046
Bd1349	putative amino acid ABC transporter	0.867528	0.891688	0.262884	0.531362	0.458735	0.000834322
Bd1351	hypothetical protein	1.92814	1.54042	0.0540106	0.666314	0.587084	0.00308027
Bd1352	hypothetical protein	0.947376	0.921308	0.370498	0.319209	0.293769	3.21753e-06
Bd1353	short chain dehydrogenase	1.04536	1.03731	0.429519	0.596269	0.553076	0.000333953
Bd1355	hypothetical protein	0.805074	0.772114	0.0195493	0.654514	0.377047	0.00261618
Bd1356	hypothetical protein	2.13393	1.79156	0.000403664	0.345019	0.330033	2.81096e-07
Bd1359	hypothetical protein	1.30384	1.18941	0.107817	0.658222	0.576654	0.00107325
Bd1362	hypothetical protein	1.22508	1.11298	0.273695	0.761115	0.736581	0.0044681
Bd1365	methionine sulfoxide reductase B	0.870258	0.879842	0.210823	0.569808	0.510289	0.000484646
Bd1366	hypothetical protein	1.46317	1.37972	0.00790682	0.532909	0.466823	0.000535121
Bd1367	hypothetical protein	0.911888	0.918376	0.289	0.250283	0.26673	1.61265e-05
Bd1368	hypothetical protein	0.865734	0.867003	0.259614	0.247706	0.120969	0.00353612
Bd1369	hypothetical protein	0.936509	0.923758	0.182627	0.429396	0.381328	0.000262379
Bd1373	hypothetical protein	0.729549	0.708047	0.00251727	0.131648	0.0424844	0.00021143
Bd1374	hypothetical protein	1.38699	1.20486	0.206631	0.448433	0.376233	0.000346348
Bd1375	hypothetical protein	0.874494	0.874771	0.200488	0.257214	0.216619	1.88548e-05
Bd1376	putative ribose ABC transporter	1.01785	0.95247	0.426328	0.379597	0.259082	0.00383723
Bd1381	two-component hybrid sensor and regulator	0.898385	0.90606	0.221598	0.342423	0.327056	7.24011e-07
Bd1382	two-component hybrid sensor and regulator	1.1261	1.10242	0.309588	0.468012	0.395162	0.00125464
Bd1383	Pseudouridine synthase Rlu family protein	0.989714	0.956089	0.431017	0.701295	0.57133	0.0100967
Bd1385	putative phosphodiesterase	1.05152	0.974362	0.450763	0.72035	0.632743	0.00263777
Bd1387	hypothetical protein	1.38161	1.25025	0.0887666	0.545678	0.392845	0.00121042
Bd1392	TonB-dependent siderophore receptor, putative	1.12492	1.06965	0.391523	0.574759	0.513646	0.00045667
Bd1396	hypothetical protein	1.16459	1.03697	0.452117	0.193707	0.111606	0.00016831
Bd1398	putative transmembrane protein	1.02738	1.02226	0.450179	0.393829	0.3086	0.000439364
Bd1401	superoxide dismutase	1.00647	0.976429	0.458851	0.26811	0.239193	1.37283e-05
Bd1402	hypothetical protein	0.919706	0.922502	0.248609	0.355206	0.294208	2.84069e-05
Bd1403	putative glyoxalase	0.809761	0.629707	0.135689	0.106469	0.087172	2.87809e-05
Bd1404	hypothetical protein	0.942567	0.929857	0.392774	0.31878	0.266075	8.61957e-05
Bd1405	hypothetical protein	0.941162	0.867834	0.291331	0.135781	0.103338	2.35641e-05
Bd1407	hypothetical protein	0.735716	0.729051	0.114335	0.110527	0.0416625	0.000863353
Bd1409	hypothetical protein	0.681322	0.647741	0.00325936	0.432168	0.240995	0.000967569
Bd1411	hypothetical protein	1.61971	1.3739	0.0429713	0.617712	0.435346	0.00625377
Bd1415	putative Lysophospholipase	1.19868	1.19271	0.260562	0.645679	0.587656	0.00265683
Bd1416	hypothetical protein	0.892777	0.807975	0.196499	0.245918	0.206743	7.08634e-06
Bd1421	spermidine/putrescine transport system permease protein	0.957224	0.962117	0.426365	0.687526	0.625451	0.00869873
Bd1424	putative pseudouridine synthase	1.09322	1.07827	0.336707	0.468037	0.383197	0.00333211
Bd1425	transcriptional regulator	0.927477	0.945481	0.409741	0.641511	0.477568	0.00578188
Bd1426	putative hydrolase	1.58621	1.4377	0.00300788	0.396616	0.22479	0.000591012
Bd1428	hypothetical protein	0.690502	0.584947	0.0475493	0.177749	0.112792	0.000461233
Bd1429	putative amino acid ABC transporter	1.02605	1.00498	0.490631	0.341671	0.232547	0.000133127
Bd1430	hypothetical protein	0.901246	0.919198	0.272599	0.322526	0.189683	0.00310922
Bd1431	putative nuclease	0.694215	0.706806	0.0158461	0.2658	0.0876108	0.000286427
Bd1433	hypothetical protein	0.881157	0.883828	0.344744	0.581543	0.460945	0.00308772
Bd1435	putative NAD(FAD)-dependent dehydrogenase	1.0572	1.02913	0.409159	0.470387	0.395294	0.000185633
Bd1436	osmotically inducible protein	0.954684	0.938708	0.389397	0.482494	0.391349	0.00111305
Bd1437	membrane protein	0.783563	0.776901	0.0674121	0.596525	0.507759	0.000677909
Bd1438	hypothetical protein	0.837867	0.839874	0.0736835	0.136748	0.116096	8.88301e-06
Bd1439	hypothetical protein	0.96239	0.971445	0.407427	0.189907	0.155461	0.000114624
Bd1440	hypothetical protein	0.84144	0.825113	0.0202112	0.16131	0.0918061	5.55605e-05
Bd1441	hypothetical protein	0.882217	0.919663	0.393646	0.0688295	0.0502279	7.53445e-06
Bd1447	hypothetical protein	0.870953	0.892709	0.238561	0.715562	0.371476	0.0202531
Bd1449	cell wall surface anchor family protein	1.03475	1.02317	0.443035	0.23809	0.208387	3.05724e-05
Bd1451	transcriptional regulator, MarR family	0.8835	0.879622	0.20087	0.246388	0.1508	0.000316757
Bd1452	putative Phenylacetic acid degradation protein PAAI	1.00779	0.999661	0.499297	0.381645	0.148571	0.0019636
Bd1453	transcriptional regulator, LysR family	1.02459	1.02924	0.445279	0.507519	0.443257	0.000166656
Bd1454	pyoverdine biosynthesis protein PvcA	1.10973	1.02535	0.467445	0.443677	0.312934	0.00102051
Bd1455	pyoverdine biosynthesis protein PvcB	1.21535	1.07656	0.396347	0.405024	0.304246	0.00186725
Bd1456	hypothetical protein	0.907127	0.897282	0.316101	0.302472	0.279546	1.62929e-06
Bd1457	hypothetical protein	1.25712	1.26742	0.151402	0.20966	0.117465	0.0011063
Bd1465	hypothetical protein	0.878867	0.898401	0.357479	0.547822	0.419506	0.0117079
Bd1466	hypothetical protein	0.976006	0.981067	0.450353	0.335751	0.242796	0.00155605
Bd1468	putative virulence factor	0.912958	0.892516	0.217305	0.457841	0.293618	0.00562061
Bd1469	methyl accepting chemotaxis protein	0.9961	0.993615	0.47623	0.349504	0.304427	9.76015e-05
Bd1473	hypothetical protein	0.78274	0.689019	0.0990231	0.627072	0.510647	0.000718685
Bd1487	metal-dependent hydrolase, putative	0.819364	0.801763	0.14755	0.398938	0.367687	2.13005e-05
Bd1490	Lipoprotein releasing system transmembrane protein	0.918901	0.913929	0.107106	0.725817	0.623428	0.00566872
Bd1491	ABC-type transport, ATP-binding protein	0.828887	0.82008	0.127167	0.735163	0.648981	0.00518464
Bd1502	putative cAMP-dependent protein kinase	0.847591	0.872639	0.269596	0.450578	0.393385	0.000253889
Bd1515	hypothetical protein	1.04263	1.01996	0.428823	0.393624	0.298314	0.000802777
Bd1516	Phospholipase D family protein	0.913909	0.921296	0.270326	0.232606	0.176483	0.000256173
Bd1521	intracellular protease/amidase, putative	0.927287	0.867419	0.148336	0.547625	0.489416	0.000119815
Bd1522	transcription regulator NtrC family	0.82387	0.813644	0.0566423	0.37408	0.332526	1.12494e-05
Bd1523	hypothetical protein	0.932506	0.905066	0.153633	0.288821	0.245362	0.000260302
Bd1524	hypothetical protein	0.802082	0.527126	0.147469	0.22086	0.0470997	0.0122712
Bd1526	hypothetical protein	1.00837	1.02153	0.443488	0.271479	0.241	7.89028e-06
Bd1527	hypothetical protein	0.770144	0.675949	0.0666914	0.257666	0.183482	0.00013039
Bd1529	ABC transporter ATP-binding protein	1.03794	0.978439	0.466428	0.484191	0.370972	0.000688768
Bd1530	uridine kinase	0.847541	0.862742	0.281269	0.24959	0.218578	1.71568e-05
Bd1531	hypothetical protein	0.93076	0.927257	0.333143	0.428454	0.350776	0.000404332
Bd1532	hypothetical protein	0.975083	0.973569	0.430909	0.396698	0.347235	0.000129859
Bd1533	GTP cyclohydrolase	0.93947	0.938438	0.336589	0.281587	0.199379	0.000712583
Bd1534	Methylmalonate-semialdehyde dehydrogenase	1.00723	1.00055	0.498683	0.379744	0.287912	0.000417448
Bd1535	two-component hybrid sensor and regulator	1.00047	0.985112	0.47051	0.271512	0.221614	4.23273e-05
Bd1536	hypothetical protein	1.4356	1.29433	0.0516639	0.533818	0.439718	0.00247155
Bd1538	hypothetical protein	0.927231	0.872943	0.266087	0.2299	0.212052	6.03361e-07
Bd1539	hypothetical protein	1.11673	1.06008	0.402014	0.266939	0.145519	0.000558861
Bd1540	hypothetical protein	0.983991	0.944468	0.402025	0.355579	0.333344	3.69683e-06
Bd1544	putative peptide N-acetyltransferase	1.07277	1.0534	0.406077	0.55302	0.505922	9.34379e-05
Bd1555	hypothetical protein	0.975612	0.949172	0.428073	0.478248	0.389316	0.00198937
Bd1556	hypothetical protein	0.954474	0.896312	0.32185	0.416368	0.324453	0.000281461
Bd1557	putative outer membrane protein	1.0563	1.06285	0.368876	0.689772	0.617922	0.00325668
Bd1558	hypothetical protein	0.812698	0.744049	0.0256956	0.445162	0.347783	0.00050861
Bd1592	hypothetical protein	1.01885	1.05209	0.4067	0.311429	0.0258368	0.0173526
Bd1593	hypothetical protein	0.71005	0.702667	0.00233268	0.376396	0.356372	7.12013e-07
Bd1594	hypothetical protein	0.836951	0.850164	0.175607	0.658494	0.2316	0.00127547
Bd1613	hypothetical protein	1.47336	1.29591	0.21674	0.239552	0.202735	3.79389e-05
Bd1614	hypothetical protein	0.868917	0.854209	0.0848815	0.380851	0.271985	0.00047639
Bd1615	hypothetical protein	0.874058	0.874882	0.1401	0.0738256	0.069021	8.14971e-08
Bd1616	hypothetical protein	0.746068	0.742505	0.00160101	0.173625	0.0732702	0.000351287
Bd1619	D-tyrosyl-tRNA deacylase	0.841802	0.751276	0.187165	0.56241	0.545846	1.75527e-05
Bd1626	isopentenyl pyrophosphate isomerase	1.30057	1.20147	0.223946	0.707361	0.530205	0.0158858
Bd1632	23S rRNA methyltransferase	1.54733	1.48089	0.0264747	0.749137	0.633879	0.0110325
Bd1642	hypothetical protein	0.80063	0.829392	0.217516	0.54614	0.401753	0.00701306
Bd1643	hypothetical protein	0.942296	0.949912	0.355258	0.468691	0.421237	0.000183602
Bd1644	hypothetical protein	1.00871	0.988158	0.479814	0.298139	0.268465	6.12157e-05
Bd1645	hypothetical protein	0.84316	0.856336	0.248634	0.413418	0.245665	0.000934143
Bd1646	hypothetical protein	0.690235	0.43963	0.125957	0.0944064	0.0418456	0.00290958
Bd1648	putative permease	1.07796	1.07897	0.348728	0.488567	0.440112	0.000317338
Bd1649	putative aminopeptidase C	1.72345	1.24273	0.206032	0.300984	0.272536	6.65636e-06
Bd1653	phosphoglycerate mutase	1.14564	1.11847	0.27505	0.575466	0.436868	0.0103552
Bd1654	probable transmembrane protein	0.869384	0.894368	0.309878	0.479867	0.342269	0.00136754
Bd1656	Ferric uptake regulator-like protein	1.14538	1.10182	0.246237	0.486657	0.455173	0.000285396
Bd1663	hypothetical protein	0.96737	0.961908	0.352557	0.359785	0.324967	3.44318e-05
Bd1665	CDP-D-glucose-4,6-dehydratase	0.997337	0.986707	0.464299	0.699565	0.543443	0.00594665
Bd1670	phosphoglycerol transferase	0.974967	0.957798	0.435345	0.701963	0.628388	0.0018713
Bd1674	putative O-antigen ligase WaaL	0.933887	0.944817	0.317724	0.538521	0.450704	0.0012778
Bd1698	capsular polysaccharide synthesis enzyme Cap8M	0.880419	0.871056	0.30974	0.71525	0.646784	0.00515543
Bd1703	hypothetical protein	0.775795	0.718684	0.0415124	0.719285	0.411911	0.0156728
Bd1707	cell filamentation protein	0.860996	0.855516	0.186234	0.756635	0.424622	0.0110302
Bd1708	hypothetical protein	0.782418	0.767018	0.0946942	0.587141	0.496007	0.000339115
Bd1709	putative DNA-binding protein	0.938145	0.941116	0.374261	0.724213	0.466836	0.00496518
Bd1711	hypothetical protein	0.729631	0.711123	0.0593044	0.553735	0.484901	0.000223812
Bd1718	exopolysaccharide synthesis protein	1.04902	1.03687	0.44578	0.434245	0.341314	0.000151757
Bd1719	hypothetical protein	0.765082	0.760142	0.00292627	0.394537	0.366121	1.4757e-05
Bd1720	putative permease	0.88449	0.904884	0.326881	0.641156	0.558146	0.00239116
Bd1722	putative transcriptional regulator	0.996851	0.958563	0.412361	0.507575	0.463579	0.00022175
Bd1728	ABC transporter, ATP-binding protein	1.05901	1.02502	0.452449	0.626732	0.491	0.00255719
Bd1742	putative sulfurylase	1.07247	1.00396	0.491763	0.306196	0.213057	0.000690683
Bd1746	putative erythromycin esterase	0.879292	0.642078	0.136602	0.215921	0.19853	2.16692e-07
Bd1747	hypothetical protein	0.734095	0.506325	0.111491	0.121977	0.071289	0.000815274
Bd1749	hypothetical protein	0.848609	0.83988	0.0545085	0.340914	0.316559	1.31985e-05
Bd1750	hypothetical protein	0.761909	0.640382	0.0446314	0.220335	0.181085	8.95959e-06
Bd1751	NolG efflux transporter	1.23183	1.11721	0.310886	0.686032	0.602656	0.00294151
Bd1752	hypothetical protein	0.913085	0.681238	0.322932	0.0681354	0.0329728	0.00198115
Bd1754	putative oxidoreductase	0.984642	0.983025	0.472003	0.407091	0.329877	0.00081657
Bd1755	potassium-transporting ATPase, A subunit	0.873515	0.876747	0.23171	0.348523	0.298219	7.11806e-05
Bd1757	potassium-transporting ATPase, A subunit	0.903928	0.865017	0.283058	0.220705	0.17578	8.06153e-05
Bd1758	two-component sensor KdpD	1.17087	1.08809	0.351133	0.336007	0.251618	0.000878207
Bd1763	hypothetical protein	1.07751	1.06776	0.373076	0.520779	0.43223	0.000695973
Bd1770	ABC-type multidrug transport system substrate-binding protein	0.808618	0.80887	0.0499457	0.32808	0.258875	5.68912e-05
Bd1771	putative amino acid transporter	0.716057	0.633992	0.045763	0.131197	0.115492	2.37365e-07
Bd1774	lipoprotein releasing system transmembrane protein	0.862566	0.872764	0.137937	0.666868	0.634237	0.000301324
Bd1782	hypothetical protein	0.82169	0.685739	0.0911681	0.520409	0.428499	0.000540959
Bd1785	hypothetical protein	1.21889	1.21379	0.161542	0.740226	0.652097	0.00323205
Bd1792	hypothetical protein	0.915999	0.898844	0.299284	0.552492	0.374844	0.0022788
Bd1793	ribosomal large subunit pseudouridine synthase C	1.24006	1.1476	0.308129	0.340306	0.261043	0.000439838
Bd1795	hypothetical protein	0.730831	0.750991	0.123718	0.621146	0.543964	0.00365206
Bd1804	hypothetical protein	0.847071	0.846733	0.204024	0.584208	0.440411	0.00348064
Bd1805	bacterioferritin comigratory protein	0.827477	0.820605	0.0575915	0.516417	0.284468	0.00602116
Bd1809	hypothetical protein	1.01928	1.00046	0.49932	0.197234	0.07652	0.00051535
Bd1811	low specificity L-threonine aldolase protein	1.23725	1.13969	0.261964	0.700292	0.643342	0.00304703
Bd1829	hypothetical protein	0.951521	0.961948	0.380255	0.264435	0.194162	0.000139177
Bd1831	GTP-binding protein HflX	0.79077	0.799433	0.0666728	0.581127	0.466569	0.000881787
Bd1839	hypothetical protein	0.913236	0.774243	0.127123	0.217976	0.194438	2.16421e-06
Bd1847	hypothetical protein	0.884196	0.854408	0.169067	0.561851	0.50838	0.00020237
Bd1855	sensor protein kdpD	0.871751	0.881083	0.25742	0.45567	0.397258	0.000273957
Bd1857	putative transglycosylase-associated protein	0.871775	0.8815	0.221243	0.418815	0.375782	0.000143739
Bd1858	hypothetical protein	0.984855	0.736936	0.194184	0.272948	0.125891	0.00139282
Bd1862	hypothetical protein	1.20161	1.10499	0.35386	0.384935	0.306929	0.000218205
Bd1863	6-pyruvoyltetrahydropterin synthase	0.988754	1.00245	0.494865	0.390877	0.282042	0.0012838
Bd1865	hypothetical protein	0.843483	0.890888	0.301333	0.562521	0.386749	0.00234095
Bd1873	putative methyl accepting chemotaxis protein	0.691346	0.591901	0.0273244	0.365689	0.316698	2.97511e-05
Bd1875	putative protein secretion protein, HlyD family	1.04506	1.00701	0.487353	0.164703	0.140679	2.75595e-06
Bd1876	ABC-type multidrug transport system, ATPase component	1.00616	0.989127	0.481186	0.280942	0.192785	0.00125131
Bd1877	ABC transporter multidrug ATP-binding protein	1.1171	1.05771	0.351905	0.238395	0.198927	4.055e-05
Bd1878	ABC-type multidrug transporter permease protein	0.875094	0.860735	0.19963	0.221229	0.204659	1.01884e-06
Bd1879	ABC-type multidrug transporter permease protein	0.842405	0.823458	0.191951	0.272986	0.176485	0.00116384
Bd1880	hypothetical protein	0.949247	0.913204	0.358379	0.289679	0.239656	5.86551e-05
Bd1881	hypothetical protein	1.04141	0.984532	0.478139	0.435913	0.396746	0.000121676
Bd1882	hypothetical protein	0.975493	0.868892	0.296082	0.203065	0.0913162	0.00265961
Bd1886	hypothetical protein	0.975662	0.885367	0.287224	0.477981	0.363349	0.00291113
Bd1887	2-oxoglutarate/malate translocator	1.01605	1.02605	0.445851	0.340242	0.265483	0.000515093
Bd1889	hypothetical protein	3.65383	2.87536	0.0184113	0.358214	0.348068	1.16244e-05
Bd1890	hypothetical protein	1.16235	1.05531	0.408835	0.146918	0.128478	5.17126e-05
Bd1891	NtrC family transcriptional regulator	0.680175	0.672468	0.000557868	0.154941	0.151679	4.87454e-08
Bd1894	hypothetical protein	0.922983	0.919009	0.180607	0.127019	0.122107	1.17393e-06
Bd1895	hypothetical protein	0.863754	0.841001	0.171692	0.441105	0.338272	0.000190261
Bd1896	hypothetical protein	1.22838	1.16278	0.221108	0.47742	0.376519	0.00101036
Bd1897	hypothetical protein	1.39947	1.33739	0.0359338	0.400573	0.369324	9.03986e-06
Bd1899	Sensory transduction histidine kinase	1.14779	1.09813	0.260433	0.248488	0.226539	2.40408e-06
Bd1900	hypothetical protein	0.93711	0.916832	0.375513	0.426079	0.361893	0.00355867
Bd1901	hypothetical protein	0.918137	0.891475	0.322392	0.263806	0.206238	0.000379708
Bd1902	hypothetical protein	0.983687	0.978226	0.458516	0.421051	0.351368	0.000375806
Bd1903	peptidyl-prolyl cis-trans isomerase, FKBP-type	1.55103	1.45309	0.0632368	0.747179	0.690299	0.00530305
Bd1904	hypothetical protein	13.923	11.5861	0.00117909	0.647926	0.315701	0.00430821
Bd1905	hypothetical protein	1.51302	1.39971	0.0305675	0.62254	0.557958	0.00293247
Bd1910	hypothetical protein	0.882625	0.783494	0.118752	0.425711	0.221444	0.00585719
Bd1912	amino acid transporter	0.880759	0.887503	0.243592	0.214438	0.180526	2.22997e-05
Bd1914	hypothetical protein	1.05326	1.01632	0.474531	0.266339	0.20607	5.87442e-05
Bd1915	putative outer membrane secretion protein	0.965183	0.9469	0.359615	0.37497	0.309284	0.000293289
Bd1920	hypothetical protein	1.14581	1.03387	0.451924	0.595161	0.492035	0.00153878
Bd1925	hypothetical protein	0.919325	0.887257	0.195419	0.45722	0.133549	0.00151511
Bd1935	hypothetical protein	0.971329	0.966148	0.428552	0.221684	0.0897131	0.000368975
Bd1936	hypothetical protein	0.753775	0.769779	0.0371758	0.371653	0.290221	0.000175048
Bd1937	hypothetical protein	0.76403	0.751397	0.00437746	0.32985	0.247279	0.00017158
Bd1946	hypothetical protein	0.693039	0.577736	0.0316609	0.186443	0.180482	3.30034e-07
Bd1953	hypothetical protein	1.00246	1.00006	0.499843	0.256236	0.20178	0.000136266
Bd1956	hypothetical protein	0.964619	0.951897	0.245169	0.732853	0.635803	0.0267692
Bd1957	hypothetical protein	0.855458	0.853925	0.0641844	0.165221	0.0850895	6.17487e-05
Bd1963	hypothetical protein	0.772372	0.538869	0.118276	0.233686	0.176692	8.31845e-05
Bd1970	hypothetical protein	0.810902	0.788813	0.127381	0.179202	0.1492	5.68034e-06
Bd1974	hypothetical protein	0.835375	0.868705	0.327375	0.699159	0.672901	0.00028448
Bd1975	putative Zn-dependent protease	0.80441	0.810178	0.203329	0.506609	0.401389	0.000911248
Bd1981	hypothetical protein	0.792347	0.696721	0.0471028	0.14104	0.122048	2.80241e-06
Bd1988	hypothetical protein	1.2236	1.21584	0.173328	0.503322	0.335955	0.000404943
Bd1989	hypothetical protein	1.04113	1.01304	0.477346	0.446071	0.354426	0.00037439
Bd1995	hypothetical protein	0.98147	0.986997	0.48026	0.338231	0.270088	6.18629e-05
Bd1999	patatin family protein	1.02745	0.987613	0.475857	0.430942	0.348365	0.000577315
Bd2000	hypothetical protein	0.896752	0.89401	0.358093	0.169675	0.152453	6.0636e-05
Bd2004	hypothetical protein	0.726768	0.615513	0.033047	0.137527	0.133336	1.05154e-08
Bd2017	beta-ketoadipate enol-lactone hydrolase	0.792773	0.651726	0.0613802	0.589046	0.482404	0.00296302
Bd2018	hypothetical protein	1.09287	1.04738	0.422917	0.250297	0.212243	2.09648e-05
Bd2019	solute carrier family 39 (iron-regulated transporter)	0.953249	0.903477	0.351412	0.598247	0.170601	0.0167023
Bd2021	ABC-type nitrate transporter, permease protein	0.825019	0.847872	0.202837	0.706319	0.400965	0.0141028
Bd2024	hypothetical protein	0.974795	0.956067	0.353059	0.060464	0.0565356	5.55732e-06
Bd2025	probable bacteriophage integrase or recombinase	0.913672	0.908092	0.21842	0.149609	0.108157	5.53839e-05
Bd2039	hypothetical protein	1.03796	1.00235	0.496294	0.669168	0.631736	0.000149961
Bd2040	hydrolase, haloacid dehalogenase-like family	0.789393	0.798088	0.0680515	0.554388	0.532626	1.89706e-05
Bd2042	hypothetical protein	1.18534	1.11537	0.280211	0.379994	0.325531	8.02076e-05
Bd2044	hypothetical protein	0.714164	0.69567	0.00256383	0.577671	0.342625	0.00959749
Bd2048	hypothetical protein	0.774955	0.770196	0.104926	0.179369	0.137626	6.30517e-05
Bd2049	hypothetical protein	0.978546	0.947707	0.390444	0.32155	0.252557	0.000104031
Bd2050	hypothetical protein	0.838403	0.858354	0.170727	0.644944	0.602633	0.000692421
Bd2051	hypothetical protein	0.784092	0.805935	0.208154	0.631683	0.571352	0.000505178
Bd2057	hypothetical protein	0.987522	0.986444	0.463802	0.646153	0.356251	0.00901378
Bd2060	hypothetical protein	1.02528	0.921035	0.391227	0.257133	0.210571	0.000200585
Bd2069	hypothetical protein	0.888945	0.898445	0.274705	0.621125	0.498145	0.00169672
Bd2071	transcriptional regulator, TetR family	0.788986	0.78456	0.205834	0.210602	0.164723	0.000151808
Bd2074	lkanal monooxygenase homolog yvbT	1.01824	0.987967	0.47724	0.735001	0.652291	0.00231534
Bd2075	D-ribose periplasmic binding protein	0.960762	0.978268	0.461304	0.690986	0.670203	0.00405357
Bd2079	hypothetical protein	0.854046	0.857425	0.281205	0.492245	0.233021	0.0101426
Bd2089	amino acid ABC transporter, periplasmic amino acid-binding	0.964258	0.965914	0.429843	0.249058	0.190911	0.000104465
Bd2102	hypothetical protein	0.682976	0.629856	0.0138191	0.10502	0.0983758	8.32363e-08
Bd2111	probable anti-sigma factor antagonist	0.807147	0.809435	0.0814483	0.706136	0.404384	0.00406458
Bd2114	hypothetical protein	0.943537	0.931754	0.363026	0.414648	0.380307	2.64199e-05
Bd2118	hypothetical protein	1.2743	1.22855	0.193447	0.624425	0.529514	0.0113489
Bd2121	hypothetical protein	1.36213	1.3395	0.00313003	0.667086	0.572347	0.00321603
Bd2126	hypothetical protein	1.02617	1.02386	0.4613	0.453038	0.320149	0.00137643
Bd2133	hypothetical protein	0.887641	0.860858	0.0600137	0.264136	0.11574	0.0001894
Bd2136	SlyX protein homolog	1.1076	1.08577	0.273171	0.600736	0.508145	0.00068951
Bd2138	hypothetical protein	1.04204	1.00191	0.495915	0.694437	0.623683	0.00322167
Bd2142	two-component sensor histidine kinase	0.927942	0.942342	0.3866	0.534607	0.477245	0.000443673
Bd2143	two-component response regulator	0.974695	0.927366	0.387833	0.469017	0.157717	0.00776996
Bd2145	Sulfur deprivation response regulator	0.85943	0.861594	0.282063	0.435676	0.394812	6.29365e-05
Bd2153	putative universal stress protein	0.895144	0.850436	0.115145	0.416222	0.353352	9.66295e-05
Bd2155	putative transcriptional regulator	0.750866	0.688677	0.0211304	0.511244	0.450921	0.0013904
Bd2167	putative PilL protein	0.781183	0.754772	0.0142364	0.378416	0.150395	0.00482389
Bd2171	hypothetical protein	0.793973	0.765036	0.0208078	0.509794	0.107685	0.0164402
Bd2172	putative Na? exchange protein	0.922061	0.923778	0.358754	0.40117	0.342591	2.28086e-05
Bd2173	voltage-gated chloride channel family protein	0.768441	0.72818	0.0987883	0.562044	0.297205	0.00938774
Bd2176	hypothetical protein	1.04742	1.03283	0.398889	0.632267	0.467993	0.00395736
Bd2177	putative flagellar GTP binding protein	1.19068	1.09979	0.35645	0.26994	0.201106	9.74387e-05
Bd2178	hypothetical protein	1.24286	1.16276	0.197674	0.350943	0.28329	0.000371126
Bd2179	putative Rhs family protein	1.03402	1.00804	0.485484	0.343375	0.265124	0.000971183
Bd2181	hypothetical protein	0.830807	0.770184	0.192811	0.417518	0.307197	0.000479661
Bd2183	hypothetical protein	0.975269	0.985173	0.46459	0.491997	0.373067	0.000514675
Bd2184	signal transduction sensor histidine kinase	0.872764	0.840174	0.241519	0.519545	0.298259	0.007859
Bd2186	hypothetical protein	0.902563	0.83822	0.25234	0.71085	0.668426	0.00314839
Bd2194	hypothetical protein	0.817634	0.706175	0.0597418	0.274545	0.152689	0.00404027
Bd2195	hypothetical protein	3.98955	3.98975	0.000287472	0.583737	0.257496	0.000529431
Bd2208	cytochrome c biogenesis (thioredoxin) related protein	0.978002	0.929052	0.369171	0.557533	0.450889	0.00228819
Bd2210	hypothetical protein	0.726278	0.647666	0.0279383	0.125131	0.0963067	1.11833e-05
Bd2211	hypothetical protein	0.735409	0.654789	0.0539611	0.144985	0.0970033	3.08379e-05
Bd2217	cytochrome aa3 controlling protein CtaA	0.900375	0.857558	0.287584	0.766264	0.685952	0.0218022
Bd2218	ATP-dependent protease La domain protein	0.705674	0.696014	0.00234418	0.570332	0.392726	0.000679799
Bd2238	permease of DMT superfamily	1.03107	1.01797	0.475966	0.450772	0.377998	0.000276306
Bd2240	hypothetical protein	1.24356	0.995369	0.493759	0.537503	0.44297	0.000825203
Bd2242	hypothetical protein	0.868272	0.852532	0.177628	0.552495	0.442434	0.00407315
Bd2243	hypothetical protein	0.840095	0.850875	0.128965	0.395706	0.373449	1.26482e-05
Bd2244	hypothetical protein	0.798402	0.77285	0.0243255	0.349346	0.304351	4.44875e-05
Bd2245	RNase BN	0.768106	0.76951	0.0136098	0.302672	0.258135	1.31578e-05
Bd2246	oxidoreductase	0.796159	0.765856	0.0287814	0.358964	0.300261	4.00142e-05
Bd2247	putaive periplasmic or secreted lipoprotein	0.882661	0.881508	0.0787495	0.280693	0.193754	0.000132408
Bd2248	hypothetical protein	0.830708	0.464608	0.143144	0.285966	0.0246803	0.0167682
Bd2249	hypothetical protein	0.802866	0.460242	0.139807	0.334732	0.0420123	0.015465
Bd2250	hypothetical protein	1.2277	1.18849	0.209494	0.322269	0.247898	0.000129371
Bd2252	hypothetical protein	1.05253	1.01565	0.467313	0.266419	0.225904	1.77217e-05
Bd2254	hypothetical protein	0.88273	0.89831	0.277684	0.383323	0.309277	0.000275618
Bd2255	2-dehydro-3-deoxyphosphooctonate aldolase	1.01216	1.02147	0.443084	0.731748	0.714039	0.00353384
Bd2256	hypothetical protein	0.95228	0.91314	0.340549	0.603971	0.539956	0.000198257
Bd2258	hypothetical protein	1.624	1.3118	0.0745308	0.46503	0.370914	0.000926499
Bd2260	hypothetical protein	0.949895	0.928752	0.369319	0.423693	0.368301	0.000265596
Bd2261	hypothetical protein	0.935937	0.81811	0.249736	0.23727	0.0564584	0.0107387
Bd2262	hypothetical protein	0.909507	0.889098	0.320927	0.523329	0.400108	0.00712373
Bd2264	hypothetical protein	1.19899	1.08168	0.378587	0.316826	0.287775	7.2777e-06
Bd2268	spb1 gene forserine protease (AJ428902) related protein	1.11725	1.04532	0.440903	0.603774	0.425026	0.0243549
Bd2276	putative nucleic acid binding protein, containing KH domain	0.725941	0.660243	0.0217348	0.695168	0.611818	0.00140622
Bd2277	hypothetical protein	1.1312	1.01613	0.46869	0.533339	0.417891	0.00168991
Bd2280	putative multisubunit Na? antiporter	1.02377	0.944031	0.411937	0.491218	0.118418	0.0132158
Bd2283	hypothetical protein	0.95722	0.941192	0.382265	0.427231	0.067644	0.0175856
Bd2284	NADH dehydrogenase	0.951345	0.917713	0.368815	0.279616	0.077287	0.00885642
Bd2285	Multisubunit Na? antiporter	0.984573	0.970857	0.446886	0.186685	0.0542575	0.00657875
Bd2286	NADH dehydrogenase	0.854993	0.875201	0.265659	0.301515	0.140735	0.00168976
Bd2290	putative SAM-dependent methyltransferase	0.93969	0.904086	0.352773	0.201014	0.178335	3.87037e-06
Bd2292	putative hemagglutinin/hemolysin-related protein	0.831376	0.842618	0.0949222	0.147538	0.123172	6.39447e-05
Bd2293	hypothetical protein	0.789808	0.662558	0.0726538	0.363052	0.209542	0.000350722
Bd2295	hypothetical protein	0.688887	0.576643	0.0432332	0.465018	0.360576	0.00104858
Bd2296	hypothetical protein	0.888912	0.869059	0.114404	0.351048	0.256681	4.38185e-05
Bd2297	Heavy-metal transporting CPX-type ATPase	0.970694	0.923494	0.364403	0.433084	0.419765	1.83177e-05
Bd2299	competence protein ComM homolog	1.06314	0.996376	0.493084	0.413221	0.340105	0.000332521
Bd2303	stage II sporulation protein D	0.88556	0.879597	0.218559	0.445556	0.377078	0.000144186
Bd2307	hypothetical protein	0.847754	0.843021	0.0682131	0.510541	0.445767	0.000196462
Bd2308	MFS transporter	0.865767	0.8621	0.258681	0.553734	0.532765	1.70283e-05
Bd2309	hypothetical protein	0.762302	0.664326	0.0413079	0.310937	0.191296	0.00199135
Bd2326	hypothetical protein	0.774911	0.75446	0.0129155	0.401157	0.376894	4.18103e-06
Bd2327	hypothetical protein	2.16225	1.90085	0.00010258	0.612925	0.457289	0.000534722
Bd2328	protease	1.20681	1.07952	0.355046	0.521432	0.447153	0.000411056
Bd2332	hypothetical protein	1.38592	1.25851	0.0388514	0.728258	0.685054	0.00215848
Bd2333	hypothetical protein	1.54184	1.26553	0.127115	0.594801	0.525123	0.00158799
Bd2334	serin protease	1.45528	1.23501	0.188998	0.422728	0.385028	2.7629e-05
Bd2335	hypothetical protein	1.04003	1.03852	0.413552	0.245675	0.211708	1.80121e-06
Bd2343	hypothetical protein	0.922013	0.919953	0.27734	0.566839	0.463417	0.00190716
Bd2344	mtbA	1.05402	1.05456	0.380038	0.414292	0.213593	0.00677825
Bd2351	hypothetical protein	1.23517	1.16147	0.288195	0.705728	0.467909	0.0111703
Bd2352	hypothetical protein	0.768344	0.747668	0.00721487	0.16089	0.119179	4.72725e-05
Bd2356	hypothetical protein	0.809077	0.811944	0.0598194	0.402531	0.320099	0.000204649
Bd2364	hypothetical protein	2.23344	1.83868	0.0189542	0.71953	0.488349	0.00541266
Bd2367	hypothetical protein	1.01299	1.00293	0.492848	0.74676	0.673211	0.0126593
Bd2380	hypothetical protein	1.81041	1.5734	0.00273329	0.291345	0.218702	0.000103899
Bd2389	cardiolipin synthetase	0.894198	0.907972	0.341122	0.746149	0.653221	0.00572375
Bd2393	hypothetical protein	1.88147	1.63509	0.00118323	0.183101	0.0939192	9.27515e-05
Bd2395	ribosomal-protein-serine acetyltransferase	1.27759	1.17234	0.2462	0.208794	0.15071	0.000619296
Bd2396	hypothetical protein	1.074	1.07604	0.370157	0.191195	0.167392	3.6872e-06
Bd2398	hypothetical protein	3.01437	2.49683	0.00137962	0.594435	0.381957	0.00791918
Bd2401	hypothetical protein	1.38857	1.32344	0.141455	0.428668	0.340233	0.000911088
Bd2402	two-component response regulator	0.802891	0.787185	0.00872006	0.439272	0.286321	0.000580643
Bd2404	Sigma factor sigB regulation protein rsbU	1.00322	1.00536	0.485537	0.752799	0.446611	0.00560162
Bd2405	hypothetical protein	0.71454	0.683707	0.0033545	0.171308	0.119351	6.63221e-05
Bd2406	chemotaxis histidine kinase	0.845936	0.830444	0.0399021	0.264478	0.219367	1.63443e-05
Bd2407	hypothetical protein	0.808137	0.625966	0.117304	0.396858	0.332547	4.49913e-05
Bd2408	putative DNA-binding protein	0.976972	0.898633	0.342778	0.470424	0.343666	0.000803054
Bd2431	hypothetical protein	1.08416	1.0486	0.411716	0.602711	0.401938	0.00730478
Bd2438	transmembrane protein	1.00714	0.980551	0.471325	0.140048	0.0336103	0.000230884
Bd2443	hypothetical protein	0.959622	0.992893	0.485381	0.290366	0.197168	0.000184285
Bd2454	hypothetical protein	1.0258	1.00367	0.495088	0.449163	0.39178	4.48656e-05
Bd2463	hypothetical protein	3.47473	3.38341	0.00716861	0.754566	0.379605	0.00950087
Bd2472	putative DNA processing protein (Smf family)	1.02609	0.955658	0.407913	0.348905	0.277383	1.61998e-05
Bd2475	putative competence protein	0.997601	1.00445	0.493048	0.314223	0.256033	0.000139413
Bd2476	predicted hydrolase	1.06931	1.04973	0.386129	0.383391	0.30952	0.000206063
Bd2477	hypothetical protein	0.914429	0.935957	0.354035	0.562033	0.467275	0.00222135
Bd2483	hypothetical protein	0.683621	0.600044	0.0552228	0.200424	0.168091	5.24239e-06
Bd2484	UDP-3-O-acyl-GlcNAc deacetylase	0.892866	0.889989	0.255594	0.395753	0.220942	0.000263505
Bd2485	hypothetical protein	0.901335	0.874837	0.0935794	0.095144	0.0611862	7.98839e-05
Bd2486	putative UVB-resistance protein	0.695758	0.655544	0.00404974	0.0749078	0.0694484	1.23066e-08
Bd2506	molecular chaperone sugE	0.91775	0.935686	0.335407	0.606848	0.462771	0.000849348
Bd2508	probable phosphoesterase	0.813249	0.816525	0.0301725	0.380531	0.338781	1.14634e-05
Bd2509	hypothetical protein	1.00999	0.967233	0.414985	0.366426	0.304082	0.00126093
Bd2510	transmembrane protein	1.12425	1.11147	0.315024	0.475181	0.406185	0.000287025
Bd2512	hypothetical protein	1.3285	1.20034	0.120782	0.495892	0.332329	0.000952824
Bd2514	hypothetical protein	0.873124	0.837974	0.0618406	0.305576	0.25413	5.68379e-05
Bd2515	SEC-independent protein translocase protein TATC	0.922245	0.902344	0.243571	0.509774	0.445341	0.000206637
Bd2516	Redox-sensitive transcriptional activator	0.819043	0.806658	0.0162516	0.536618	0.480989	0.000279168
Bd2522	GTP cyclohydrolase I	0.997435	0.949894	0.347394	0.525968	0.48974	4.33818e-05
Bd2526	hypothetical protein	1.14103	1.06653	0.406176	0.730384	0.683511	0.00105988
Bd2527	hypothetical protein	0.872183	0.807874	0.136005	0.131249	0.112357	2.09919e-06
Bd2528	hypothetical protein	0.722159	0.685653	0.00752867	0.10139	0.0799133	6.12645e-06
Bd2529	hypothetical protein	0.827797	0.747415	0.078871	0.257465	0.192444	5.25076e-05
Bd2530	hypothetical protein	0.695095	0.63985	0.0208263	0.347139	0.115065	0.00189886
Bd2531	hypothetical protein	0.773433	0.692803	0.0455284	0.130538	0.119273	6.27168e-07
Bd2532	hypothetical protein	0.725314	0.674046	0.0291106	0.129048	0.110684	8.48323e-06
Bd2533	hypothetical protein	0.817834	0.817579	0.024125	0.67357	0.449466	0.000892712
Bd2534	hypothetical protein	0.843913	0.856984	0.165056	0.389737	0.229135	0.00094913
Bd2546	hypothetical protein	0.754141	0.743085	0.00444755	0.533574	0.417956	0.00362802
Bd2548	hypothetical protein	0.958955	0.94324	0.387964	0.380326	0.331238	2.12822e-05
Bd2550	hypothetical protein	0.902016	0.860563	0.258531	0.371942	0.23451	0.00297986
Bd2553	hypothetical protein	1.33229	1.32598	0.0207085	0.207407	0.149725	0.000322438
Bd2556	hypothetical protein	0.908283	0.904335	0.248302	0.24644	0.23204	6.40349e-06
Bd2559	hypothetical protein	1.25824	1.16212	0.251793	0.391628	0.279093	0.00228948
Bd2560	hypothetical protein	0.999422	0.944284	0.392114	0.720918	0.608768	0.0111903
Bd2561	hypothetical protein	1.03028	0.997106	0.49402	0.473041	0.404859	0.00434264
Bd2562	hypothetical protein	0.854237	0.86744	0.181152	0.406762	0.368668	2.33837e-05
Bd2563	hypothetical protein	1.12835	1.08615	0.392274	0.341783	0.193445	0.00817224
Bd2564	hypothetical protein	0.974399	0.983277	0.464458	0.642896	0.545763	0.0028608
Bd2566	hypothetical protein	0.831699	0.856204	0.28195	0.366074	0.28121	0.000641759
Bd2567	pseudoazurin	1.05234	1.003	0.495017	0.299812	0.26554	4.45069e-05
Bd2578	putative transposase	1.10284	1.04934	0.430343	0.310147	0.244262	5.32821e-05
Bd2579	hypothetical protein	0.726904	0.690709	0.00579134	0.222987	0.105724	0.000141384
Bd2586	hypothetical protein	0.881916	0.894292	0.215306	0.470599	0.271663	0.000435122
Bd2589	hypothetical protein	1.26173	1.28018	0.179575	0.376219	0.318354	8.41557e-05
Bd2591	transcription regulator containing cAMP-binding domain	0.709715	0.706145	0.000219633	0.479489	0.384167	0.000945265
Bd2592	pyruvate formate-lyase activating enzyme	1.04342	1.01298	0.482904	0.270599	0.218699	0.000431857
Bd2593	anaerobic ribonucleoside triphosphate reductase	1.12036	1.08791	0.379756	0.469088	0.381639	0.00185933
Bd2594	hypothetical protein	1.03959	0.999468	0.499005	0.544788	0.419766	0.00303178
Bd2595	hypothetical protein	0.806246	0.803557	0.112696	0.147839	0.0516294	0.00586666
Bd2596	MCP, methyl-accepting chemotaxis protein	1.03809	0.992817	0.489686	0.503977	0.449025	0.000472336
Bd2597	norD protein	0.968383	0.904892	0.341715	0.243895	0.201562	1.92518e-05
Bd2598	nitric oxide reductase NorQ protein	0.963084	0.950745	0.417521	0.396524	0.316341	0.000478924
Bd2599	nitric-oxide reductase subunit B	0.959084	0.972881	0.452858	0.303073	0.271362	1.40322e-05
Bd2601	nitric oxide reductase, cytochrome c-containing subunit	1.06922	0.998542	0.497175	0.319012	0.196374	0.00140959
Bd2604	hypothetical protein	1.13823	1.13093	0.284584	0.624151	0.44036	0.00361056
Bd2617	transcription regulator	0.808778	0.526957	0.168198	0.532472	0.0999986	0.0150007
Bd2618	L-isoaspartyl protein carboxyl methyltransferase	0.74168	0.730472	0.000511507	0.313637	0.277717	9.30955e-06
Bd2619	transcriptional regulator, LysR family	1.107	1.07478	0.370218	0.649863	0.571824	0.00330423
Bd2621	gufA protein	0.81563	0.790147	0.259436	0.234719	0.162884	0.000567749
Bd2623	sodium/glutamate symport carrier protein	1.0241	1.02219	0.459603	0.578299	0.531986	0.00131613
Bd2628	hypothetical protein	0.989518	0.93345	0.397332	0.323436	0.260599	0.0002494
Bd2629	hypothetical protein	2.13856	1.8398	0.00521877	0.617725	0.507666	0.00142707
Bd2630	trypsin	0.762904	0.712582	0.0302913	0.596623	0.435215	0.00411107
Bd2631	hypothetical protein	0.862816	0.846455	0.253197	0.100041	0.0761304	0.000428717
Bd2632	hypothetical protein	0.823602	0.804555	0.207771	0.323604	0.273359	1.71546e-05
Bd2634	xanthine dehydrogenase, C-terminal subunit	0.91392	0.879204	0.304076	0.768302	0.764357	0.0195733
Bd2636	probable adenine deaminase (synthesis xanthine)	0.954171	0.926991	0.338653	0.734757	0.675565	0.00335946
Bd2639	hypothetical protein	0.782685	0.792042	0.0610397	0.469425	0.412032	0.000365932
Bd2641	putative serine/threonine protein phosphatase	0.818505	0.827777	0.09578	0.43298	0.382124	3.43449e-05
Bd2643	hypothetical protein	1.1184	1.08284	0.370952	0.204875	0.0337285	0.014621
Bd2645	uridine kinase	1.84412	1.68119	0.000595892	0.496252	0.393252	0.000548828
Bd2646	putative cholesterol oxidase	1.16358	1.13679	0.315569	0.251208	0.190014	0.000381367
Bd2649	hypothetical protein	0.830603	0.785227	0.0272067	0.454371	0.369985	0.000262925
Bd2651	ABC amino acid transporter, periplasmic protein	1.09066	1.08157	0.319377	0.570945	0.534794	0.000125664
Bd2652	Alkylphosphonate utilization operon protein	1.09113	1.05654	0.394199	0.531594	0.497438	3.79431e-05
Bd2654	hypothetical protein	0.759257	0.772832	0.0516337	0.712837	0.586276	0.00487212
Bd2656	hypothetical protein	1.03201	0.985812	0.474686	0.489088	0.317757	0.00709526
Bd2657	hypothetical protein	0.913486	0.90044	0.327115	0.424585	0.355927	0.000178548
Bd2658	hypothetical protein	0.708007	0.449654	0.164011	0.1185	0.0564098	0.0015623
Bd2659	hypothetical protein	1.09691	1.12483	0.313872	0.374858	0.290609	0.000741885
Bd2661	probable sensor/response regulator hybrid	1.12667	1.14252	0.268192	0.428055	0.37176	0.000112309
Bd2662	hypothetical protein	1.06775	1.0468	0.412863	0.460057	0.361583	0.00213468
Bd2663	hypothetical protein	1.72873	1.4074	0.0285587	0.412141	0.2705	0.00156401
Bd2666	hypothetical protein	0.959218	0.945065	0.410496	0.261588	0.1895	0.000219268
Bd2667	membrane bound zinc metallopeptidase	0.853949	0.8675	0.175194	0.282415	0.230551	0.000111218
Bd2668	probable cytochrome c	1.00505	0.976994	0.461191	0.571937	0.52228	0.000278802
Bd2669	hypothetical protein	0.885332	0.893986	0.217083	0.396681	0.325338	0.000481823
Bd2670	hypothetical protein	1.11002	1.09958	0.379261	0.65222	0.532023	0.00316259
Bd2679	hypothetical protein	0.948335	0.938151	0.42103	0.573853	0.430453	0.00737768
Bd2682	hypothetical protein	0.89379	0.909629	0.349856	0.462826	0.201068	0.00635418
Bd2686	hypothetical protein	0.910015	0.900748	0.235753	0.369846	0.320135	0.000124243
Bd2687	hypothetical protein	0.936644	0.946597	0.331865	0.456115	0.40721	0.00154128
Bd2690	hypothetical protein	1.05106	0.978106	0.467024	0.499646	0.414092	0.00200501
Bd2693	hypothetical protein	0.923538	0.944937	0.427446	0.386256	0.294257	0.000235682
Bd2696	hypothetical protein	0.960311	0.972857	0.444089	0.463676	0.349463	0.000509339
Bd2702	hypothetical protein	1.48892	1.38542	0.0239731	0.408222	0.289892	0.00210722
Bd2713	hyperpolarization-activated, cyclic nucleotide-gated K	1.02478	1.00165	0.496566	0.631126	0.546175	0.00117939
Bd2714	ABC-type transporter, periplasmic component.	1.11603	1.01873	0.474924	0.401409	0.320845	0.000215142
Bd2719	hypothetical protein	1.00505	0.954377	0.438562	0.689542	0.464495	0.0160945
Bd2722	probable HspC2 heat shock protein	0.980849	0.983631	0.434801	0.273897	0.156705	0.00310747
Bd2723	hypothetical protein	0.739564	0.690963	0.041853	0.119046	0.114431	5.39707e-09
Bd2725	hypothetical protein	0.680477	0.613361	0.0422236	0.258031	0.22186	2.35726e-06
Bd2726	hypothetical protein	0.762693	0.662504	0.0568686	0.133423	0.126675	1.01293e-08
Bd2733	hypothetical protein	1.24886	1.19256	0.18055	0.392779	0.324728	0.000950364
Bd2736	hypothetical protein	0.94768	0.926966	0.186041	0.648031	0.459146	0.00189362
Bd2737	hypothetical protein	0.747519	0.678271	0.0247946	0.310997	0.267234	2.1067e-05
Bd2738	hypothetical protein	0.775828	0.714704	0.0185188	0.592949	0.46813	0.00112335
Bd2739	hypothetical protein	0.932991	0.883485	0.3452	0.254706	0.200572	9.76615e-05
Bd2740	hypothetical protein	0.688695	0.620827	0.0221712	0.0715043	0.0517382	5.10858e-06
Bd2741	hypothetical protein	1.05792	0.987798	0.47677	0.338945	0.261942	0.000263545
Bd2742	hypothetical protein	1.31029	1.0402	0.441289	0.382031	0.255075	0.001223
Bd2743	hypothetical protein	1.23454	1.13082	0.273353	0.411193	0.269847	0.00352307
Bd2755	putative ATP/GTP-binding protein	0.844818	0.856884	0.112662	0.469534	0.350997	0.000880919
Bd2770	hypothetical protein	1.17209	1.14307	0.279972	0.307758	0.165474	0.000484636
Bd2771	hypothetical protein	0.956837	0.922398	0.355444	0.323433	0.271768	4.12192e-05
Bd2773	hypothetical protein	0.953867	0.919784	0.313853	0.300333	0.229355	0.00018943
Bd2774	hypothetical protein	1.15373	1.07859	0.384164	0.246686	0.164188	0.00064506
Bd2778	hypothetical protein	0.932258	0.852473	0.161017	0.342416	0.306552	0.000152552
Bd2779	putative amine oxidase	0.968319	0.949439	0.404298	0.671346	0.575953	0.00626587
Bd2780	hypothetical protein	0.961339	0.95965	0.406692	0.430119	0.358907	0.000217832
Bd2781	hypothetical protein	0.904353	0.895561	0.247885	0.611987	0.489379	0.000648755
Bd2782	hypothetical protein	0.99684	1.01526	0.472273	0.676639	0.557019	0.00365282
Bd2783	putative amino acid ABC transporter binding protein	0.980898	0.947863	0.419126	0.525749	0.472908	0.000108648
Bd2808	hypothetical protein	1.16988	1.07649	0.370626	0.61991	0.479212	0.00511605
Bd2810	putative phosphatase	0.948924	0.946052	0.416353	0.501274	0.411524	0.000829467
Bd2816	putative efflux protein	0.897756	0.826078	0.209373	0.262687	0.24704	4.36419e-07
Bd2817	hypothetical protein	0.845657	0.848605	0.113663	0.333085	0.267424	0.000299771
Bd2819	hypothetical protein	1.16028	1.06237	0.412619	0.344254	0.317692	5.45114e-06
Bd2821	predicted membrane protein	0.962873	0.943886	0.404601	0.251131	0.194273	0.000114108
Bd2822	hypothetical protein	4.14991	4.00093	0.00105118	0.372601	0.335417	7.16562e-05
Bd2824	cytochrome c-type protein	1.06288	1.03547	0.446985	0.471655	0.345927	0.000954216
Bd2826	hypothetical protein	0.9364	0.901487	0.344748	0.583397	0.545281	0.00027571
Bd2827	hypothetical protein	0.942527	0.953694	0.336809	0.384544	0.298442	7.18916e-05
Bd2828	hypothetical protein	0.712425	0.718662	0.0133191	0.679183	0.396132	0.00195699
Bd2830	chemotaxis protein methyltransferase	0.686822	0.635995	0.00329026	0.575679	0.45497	0.00321688
Bd2833	sensor histidine kinase	1.11102	1.02033	0.457554	0.766797	0.663705	0.0126396
Bd2836	hypothetical protein	1.0586	0.995509	0.493126	0.646824	0.323203	0.00840659
Bd2841	hypothetical protein	1.01593	1.01597	0.475792	0.753741	0.70019	0.00269417
Bd2842	hypothetical protein	0.871905	0.850372	0.037855	0.583424	0.338895	0.00219411
Bd2843	two-component hybrid sensor and regulator	0.830387	0.842861	0.129257	0.709866	0.5728	0.00734003
Bd2844	hypothetical protein	1.01416	0.98467	0.464918	0.440826	0.31015	0.00112417
Bd2845	putative capsule biosynthesis protein	0.915888	0.884076	0.31523	0.351666	0.279243	0.000207682
Bd2849	sensor histidine kinase/response regulator	0.866482	0.882873	0.258908	0.48943	0.415443	0.0005065
Bd2850	putative secreted protein	1.5686	1.56981	0.0119657	0.532108	0.309704	0.00750059
Bd2854	putative cytoplasmic protein	1.06261	1.06271	0.358077	0.738229	0.658505	0.0008936
Bd2855	putative ABC amino acid transporter solute binding protein	1.07033	1.10246	0.351396	0.296952	0.241169	5.11311e-05
Bd2858	hypothetical metallo hydrolase	0.975199	0.964037	0.443365	0.39912	0.388229	2.86473e-06
Bd2861	putative O-methyltransferase	1.23635	1.22682	0.125701	0.600643	0.440715	0.00450012
Bd2863	hypothetical protein	1.1427	1.06272	0.404443	0.337117	0.180159	0.00439135
Bd2869	putative serine/threonine protein kinase	0.961673	0.938152	0.3891	0.420258	0.375275	8.13032e-05
Bd2871	hypothetical protein	0.735196	0.67091	0.0154725	0.0602648	0.0425051	5.01008e-05
Bd2873	hypothetical protein	0.698369	0.642233	0.00689854	0.105856	0.0442545	0.000317875
Bd2874	hypothetical protein	0.797153	0.827973	0.160432	0.130428	0.079546	0.000149628
Bd2875	putative hemagglutinin/hemolysin-related protein	0.733407	0.672838	0.0118392	0.265749	0.202868	0.000102704
Bd2877	putative ABC-type amino acid transport periplasmic protein	1.14819	1.13677	0.135449	0.427437	0.213343	0.00452095
Bd2880	hypothetical protein	0.936799	0.893014	0.192169	0.22575	0.144967	0.000347217
Bd2881	hypothetical protein	0.982418	0.943658	0.384244	0.577992	0.534093	0.001242
Bd2882	hypothetical protein	0.937109	0.947933	0.42742	0.320676	0.256303	0.000259768
Bd2883	putative inosine-5'-monophosphate dehydrogenase protein	1.1281	1.07604	0.369115	0.296919	0.194008	0.00248852
Bd2891	hypothetical protein	0.879115	0.850011	0.123525	0.652485	0.569108	0.000676661
Bd2897	ribonuclease BN	0.917615	0.89099	0.304433	0.60597	0.505653	0.00160712
Bd2898	hypothetical protein	1.04694	1.01074	0.485941	0.292949	0.0549976	0.0175781
Bd2899	protoporphyrinogen oxidase	0.853455	0.875545	0.227187	0.228755	0.132216	0.00229753
Bd2901	hypothetical protein	0.856039	0.886889	0.253552	0.205646	0.166672	2.92318e-05
Bd2902	hypothetical protein	1.0648	1.056	0.417242	0.362338	0.268075	0.000256181
Bd2903	hypothetical protein	1.06501	1.06047	0.285227	0.635621	0.521766	0.00713807
Bd2906	putative oxidoreductase	1.09766	1.06841	0.355617	0.369499	0.289452	0.000234131
Bd2907	hypothetical protein	1.03355	1.02381	0.44171	0.333256	0.293414	2.03982e-05
Bd2908	putative amidase	0.954208	0.923021	0.328285	0.358938	0.312827	2.49185e-05
Bd2910	hypothetical protein	0.801635	0.817247	0.192249	0.735086	0.588863	0.0105089
Bd2911	hypothetical protein	0.894962	0.885337	0.113767	0.148613	0.0528272	0.00745271
Bd2915	hypothetical protein	0.817624	0.743436	0.232419	0.392694	0.322145	0.000614288
Bd2916	putative transcriptional regulator	0.912779	0.883345	0.311948	0.681285	0.558745	0.00785325
Bd2917	hypothetical protein	1.07785	1.08472	0.313647	0.393246	0.341951	2.25709e-05
Bd2918	hypothetical protein	0.856409	0.823925	0.202276	0.285583	0.159224	0.00199777
Bd2925	hypothetical protein	0.908812	0.896741	0.162889	0.302409	0.244619	9.97045e-05
Bd2926	hypothetical protein	0.882435	0.859167	0.242757	0.287844	0.254485	2.1001e-05
Bd2927	hypothetical protein	0.887121	0.853334	0.075365	0.46485	0.401128	2.12791e-05
Bd2928	hypothetical protein	1.04773	1.05169	0.407384	0.287035	0.230597	0.000145839
Bd2929	hypothetical protein	0.877331	0.888175	0.23788	0.193259	0.157169	7.26068e-05
Bd2930	hypothetical protein	0.843972	0.841852	0.132066	0.213173	0.158737	4.33169e-05
Bd2931	hypothetical protein	0.876496	0.860579	0.314381	0.304366	0.270017	7.02973e-06
Bd2935	hypothetical protein	1.00158	1.01053	0.480326	0.370624	0.134829	0.0111122
Bd2936	hypothetical protein	0.963256	0.944525	0.414814	0.303847	0.152275	0.00274312
Bd2937	hypothetical protein	0.955538	0.94489	0.392931	0.206247	0.119738	0.00339822
Bd2938	hypothetical protein	1.00132	0.967813	0.414758	0.257031	0.193554	0.000254527
Bd2939	hypothetical protein	0.847604	0.846983	0.0653555	0.281395	0.260513	1.65288e-06
Bd2986	hypothetical protein	1.51055	1.26572	0.13084	0.148184	0.120361	6.88035e-06
[truncated: 261 more rows]

## Sheet: Down 30, not Bd
Gene Number	Gene Name	Fold-Change 1 upon entry to bdelloplast	Fold-Change 2 upon entry to bdelloplast	T-test	Fold-Change 1 upon HI growth	Fold-Change 2 upon HI growth	T-test
[truncated: 67 more rows]

[truncated: 1 more sheets: Down in both Bd and HI]
